# Supplementary material for: Balrog: A universal protein model for prokaryotic gene prediction
Source: PLoS Comput Biol. 2021 Feb 26;17(2):e1008727. doi: 10.1371/journal.pcbi.1008727 (PMC7946324; doi:10.1371/journal.pcbi.1008727)
Supplement: S2 Appendix — Full organism names and accession numbers of all genomes used to train the gene model. (CSV) [file pcbi.1008727.s002.csv]

gtdb_taxonomy	ncbi_taxonomy	ncbi_genbank_assembly_accession	ncbi_assembly_level	checkm_completeness	checkm_contamination	ncbi_date	ncbi_translation_table
d__Bacteria;p__Firmicutes;c__Bacilli;o__Bacillales;f__Bacillaceae_A;g__1NLA3E;s__1NLA3E sp000242895	d__Bacteria;p__Firmicutes;c__Bacilli;o__Bacillales;f__Bacillaceae;g__Bacillus;s__	GCA_000242895.3	Complete Genome	99.44	1.96	4/30/2013	11
d__Bacteria;p__Proteobacteria;c__Gammaproteobacteria;o__Burkholderiales;f__Burkholderiaceae;g__32-67-11;s__32-67-11 sp000828895	d__Bacteria;p__Proteobacteria;c__Betaproteobacteria;o__Burkholderiales;f__Comamonadaceae;g__;s__	GCA_000828895.1	Complete Genome	98.21	0.03	5/17/2014	11
d__Bacteria;p__Proteobacteria;c__Gammaproteobacteria;o__Burkholderiales;f__Burkholderiaceae;g__32-67-11;s__32-67-11 sp000828915	d__Bacteria;p__Proteobacteria;c__Betaproteobacteria;o__Burkholderiales;f__Comamonadaceae;g__;s__	GCA_000828915.1	Complete Genome	97.86	0.03	5/17/2014	11
d__Bacteria;p__Firmicutes_I;c__Bacilli_A;o__Paenibacillales;f__Paenibacillaceae;g__32O-W;s__32O-W sp001465275	d__Bacteria;p__Firmicutes;c__Bacilli;o__Bacillales;f__Paenibacillaceae;g__Paenibacillus;s__	GCA_001465275.1	Complete Genome	99.17	0.82	12/11/2015	11
d__Bacteria;p__Proteobacteria;c__Gammaproteobacteria;o__Chromatiales;f__Sedimenticolaceae;g__41T-STBD-0c-01a;s__41T-STBD-0c-01a sp002009425	d__Bacteria;p__Proteobacteria;c__Gammaproteobacteria;o__Chromatiales;f__Chromatiaceae;g__;s__	GCA_002009425.1	Complete Genome	99.94	1.31	3/2/2017	11
d__Bacteria;p__Proteobacteria;c__Gammaproteobacteria;o__Enterobacterales;f__Enterobacteriaceae;g__ATCC-39006;s__ATCC-39006 sp002847015	d__Bacteria;p__Proteobacteria;c__Gammaproteobacteria;o__Enterobacterales;f__Yersiniaceae;g__Serratia;s__	GCA_002847015.1	Complete Genome	99.37	0.88	12/21/2017	11
d__Bacteria;p__Firmicutes;c__Bacilli;o__Erysipelotrichales;f__Erysipelotrichaceae;g__Absiella;s__Absiella innocuum	d__Bacteria;p__Firmicutes;c__Erysipelotrichia;o__Erysipelotrichales;f__Erysipelotrichaceae;g__;s__	GCA_001688965.2	Complete Genome	100	0.94	4/19/2017	11
d__Bacteria;p__Proteobacteria;c__Alphaproteobacteria;o__Rickettsiales;f__Arcanobacteraceae;g__Ac37b;s__Ac37b sp000746585	d__Bacteria;p__Proteobacteria;c__Alphaproteobacteria;o__Rickettsiales;f__;g__;s__	GCA_000746585.2	Complete Genome	99.05	3.08	1/27/2015	11
d__Bacteria;p__Proteobacteria;c__Gammaproteobacteria;o__Burkholderiales;f__Rhodocyclaceae;g__Accumulibacter;s__Accumulibacter phosphatis_C	d__Bacteria;p__Proteobacteria;c__Betaproteobacteria;o__;f__;g__Candidatus Accumulibacter;s__Candidatus Accumulibacter phosphatis	GCA_000024165.1	Complete Genome	99.84	0.24	9/1/2009	11
d__Bacteria;p__Firmicutes_A;c__Clostridia;o__Acetivibrionales;f__Acetivibrionaceae;g__Acetivibrio;s__Acetivibrio clariflavum	d__Bacteria;p__Firmicutes;c__Clostridia;o__Clostridiales;f__Ruminococcaceae;g__Ruminiclostridium;s__[Clostridium] clariflavum	GCA_000237085.1	Complete Genome	100	0	12/12/2011	11
d__Bacteria;p__Firmicutes_A;c__Clostridia;o__Peptostreptococcales;f__Filifactoraceae;g__Acetoanaerobium;s__Acetoanaerobium sticklandii	d__Bacteria;p__Firmicutes;c__Clostridia;o__Clostridiales;f__Peptostreptococcaceae;g__Acetoanaerobium;s__Acetoanaerobium sticklandii	GCA_000196455.1	Complete Genome	98.46	1.4	10/16/2010	11
d__Bacteria;p__Proteobacteria;c__Alphaproteobacteria;o__Acetobacterales;f__Acetobacteraceae;g__Acetobacter;s__Acetobacter aceti_B	d__Bacteria;p__Proteobacteria;c__Alphaproteobacteria;o__Rhodospirillales;f__Acetobacteraceae;g__Acetobacter;s__Acetobacter aceti	GCA_002005445.1	Complete Genome	99.9	0	2/22/2017	11
d__Bacteria;p__Proteobacteria;c__Alphaproteobacteria;o__Acetobacterales;f__Acetobacteraceae;g__Acetobacter;s__Acetobacter ascendens	d__Bacteria;p__Proteobacteria;c__Alphaproteobacteria;o__Rhodospirillales;f__Acetobacteraceae;g__Acetobacter;s__Acetobacter ascendens	GCA_002173775.1	Complete Genome	99.5	0	6/6/2017	11
d__Bacteria;p__Proteobacteria;c__Alphaproteobacteria;o__Acetobacterales;f__Acetobacteraceae;g__Acetobacter;s__Acetobacter oryzifermentans	d__Bacteria;p__Proteobacteria;c__Alphaproteobacteria;o__Rhodospirillales;f__Acetobacteraceae;g__Acetobacter;s__Acetobacter oryzifermentans	GCA_001628715.1	Complete Genome	100	0.5	4/22/2016	11
d__Bacteria;p__Proteobacteria;c__Alphaproteobacteria;o__Acetobacterales;f__Acetobacteraceae;g__Acetobacter;s__Acetobacter pasteurianus	d__Bacteria;p__Proteobacteria;c__Alphaproteobacteria;o__Rhodospirillales;f__Acetobacteraceae;g__Acetobacter;s__Acetobacter pasteurianus	GCA_002202135.1	Complete Genome	100	0	6/20/2017	11
d__Bacteria;p__Proteobacteria;c__Alphaproteobacteria;o__Acetobacterales;f__Acetobacteraceae;g__Acetobacter;s__Acetobacter pasteurianus_B	d__Bacteria;p__Proteobacteria;c__Alphaproteobacteria;o__Rhodospirillales;f__Acetobacteraceae;g__Acetobacter;s__Acetobacter pasteurianus	GCA_001183745.1	Complete Genome	99.5	0	7/21/2015	11
d__Bacteria;p__Proteobacteria;c__Alphaproteobacteria;o__Acetobacterales;f__Acetobacteraceae;g__Acetobacter;s__Acetobacter persici	d__Bacteria;p__Proteobacteria;c__Alphaproteobacteria;o__Rhodospirillales;f__Acetobacteraceae;g__Acetobacter;s__Acetobacter persici	GCA_002006565.1	Complete Genome	97.96	3.11	2/24/2017	11
d__Bacteria;p__Proteobacteria;c__Alphaproteobacteria;o__Acetobacterales;f__Acetobacteraceae;g__Acetobacter;s__Acetobacter senegalensis	d__Bacteria;p__Proteobacteria;c__Alphaproteobacteria;o__Rhodospirillales;f__Acetobacteraceae;g__Acetobacter;s__Acetobacter senegalensis	GCA_001499615.1	Complete Genome	100	0	1/3/2016	11
d__Bacteria;p__Firmicutes_A;c__Clostridia;o__Eubacteriales;f__Eubacteriaceae;g__Acetobacterium;s__Acetobacterium woodii	d__Bacteria;p__Firmicutes;c__Clostridia;o__Clostridiales;f__Eubacteriaceae;g__Acetobacterium;s__Acetobacterium woodii	GCA_000247605.1	Complete Genome	100	1.06	2/14/2012	11
d__Bacteria;p__Firmicutes_F;c__Halanaerobiia;o__Halobacteroidales;f__Acetohalobiaceae;g__Acetohalobium;s__Acetohalobium arabaticum	d__Bacteria;p__Firmicutes;c__Clostridia;o__Halanaerobiales;f__Halobacteroidaceae;g__Acetohalobium;s__Acetohalobium arabaticum	GCA_000144695.1	Complete Genome	97.41	0	8/5/2010	11
d__Bacteria;p__Synergistota;c__Synergistia;o__Synergistales;f__Acetomicrobiaceae;g__Acetomicrobium;s__Acetomicrobium flavidum	d__Bacteria;p__Synergistetes;c__Synergistia;o__Synergistales;f__Synergistaceae;g__Acetomicrobium;s__Acetomicrobium mobile	GCA_000266925.1	Complete Genome	100	0	6/12/2012	11
d__Bacteria;p__Firmicutes;c__Bacilli;o__Acholeplasmatales;f__Acholeplasmataceae;g__Acholeplasma;s__Acholeplasma laidlawii	d__Bacteria;p__Tenericutes;c__Mollicutes;o__Acholeplasmatales;f__Acholeplasmataceae;g__Acholeplasma;s__Acholeplasma laidlawii	GCA_900476025.1	Complete Genome	98.65	0	6/17/2018	11
d__Bacteria;p__Firmicutes;c__Bacilli;o__Acholeplasmatales;f__Acholeplasmataceae;g__Acholeplasma;s__Acholeplasma oculi	d__Bacteria;p__Tenericutes;c__Mollicutes;o__Acholeplasmatales;f__Acholeplasmataceae;g__Acholeplasma;s__Acholeplasma oculi	GCA_000953195.1	Complete Genome	98.65	1.35	6/2/2014	11
d__Bacteria;p__Firmicutes;c__Bacilli;o__Acholeplasmatales;f__Acholeplasmataceae_A;g__Acholeplasma_C;s__Acholeplasma_C brassicae	d__Bacteria;p__Tenericutes;c__Mollicutes;o__Acholeplasmatales;f__Acholeplasmataceae;g__Acholeplasma;s__Acholeplasma brassicae	GCA_000967915.1	Complete Genome	98	1.33	10/11/2013	11
d__Bacteria;p__Firmicutes;c__Bacilli;o__Acholeplasmatales;f__Acholeplasmataceae;g__Acholeplasma_D;s__Acholeplasma_D palmae	d__Bacteria;p__Tenericutes;c__Mollicutes;o__Acholeplasmatales;f__Acholeplasmataceae;g__Acholeplasma;s__Acholeplasma palmae	GCA_000968055.1	Complete Genome	100	0	10/11/2013	11
d__Bacteria;p__Proteobacteria;c__Gammaproteobacteria;o__Burkholderiales;f__Burkholderiaceae;g__Achromobacter;s__Achromobacter denitrificans	d__Bacteria;p__Proteobacteria;c__Betaproteobacteria;o__Burkholderiales;f__Alcaligenaceae;g__Achromobacter;s__Achromobacter denitrificans	GCA_002205315.1	Complete Genome	99.53	0.73	6/22/2017	11
d__Bacteria;p__Proteobacteria;c__Gammaproteobacteria;o__Burkholderiales;f__Burkholderiaceae;g__Achromobacter;s__Achromobacter insolitus	d__Bacteria;p__Proteobacteria;c__Betaproteobacteria;o__Burkholderiales;f__Alcaligenaceae;g__Achromobacter;s__Achromobacter insolitus	GCA_001971645.1	Complete Genome	98.91	0.47	1/26/2017	11
d__Bacteria;p__Proteobacteria;c__Gammaproteobacteria;o__Burkholderiales;f__Burkholderiaceae;g__Achromobacter;s__Achromobacter insuavis	d__Bacteria;p__Proteobacteria;c__Betaproteobacteria;o__Burkholderiales;f__Alcaligenaceae;g__Achromobacter;s__Achromobacter xylosoxidans	GCA_001558755.2	Complete Genome	99.53	0	2/5/2018	11
d__Bacteria;p__Proteobacteria;c__Gammaproteobacteria;o__Burkholderiales;f__Burkholderiaceae;g__Achromobacter;s__Achromobacter ruhlandii	d__Bacteria;p__Proteobacteria;c__Betaproteobacteria;o__Burkholderiales;f__Alcaligenaceae;g__Achromobacter;s__Achromobacter denitrificans	GCA_001514355.1	Complete Genome	99.53	0	1/14/2016	11
d__Bacteria;p__Proteobacteria;c__Gammaproteobacteria;o__Burkholderiales;f__Burkholderiaceae;g__Achromobacter;s__Achromobacter sp002902905	d__Bacteria;p__Proteobacteria;c__Betaproteobacteria;o__Burkholderiales;f__Alcaligenaceae;g__Achromobacter;s__	GCA_002902905.1	Complete Genome	99.07	1.4	1/29/2018	11
d__Bacteria;p__Proteobacteria;c__Gammaproteobacteria;o__Burkholderiales;f__Burkholderiaceae;g__Achromobacter;s__Achromobacter spanius	d__Bacteria;p__Proteobacteria;c__Betaproteobacteria;o__Burkholderiales;f__Alcaligenaceae;g__Achromobacter;s__Achromobacter spanius	GCA_002812705.1	Complete Genome	99.53	1.4	12/6/2017	11
d__Bacteria;p__Proteobacteria;c__Gammaproteobacteria;o__Burkholderiales;f__Burkholderiaceae;g__Achromobacter;s__Achromobacter spanius_D	d__Bacteria;p__Proteobacteria;c__Betaproteobacteria;o__Burkholderiales;f__Alcaligenaceae;g__Achromobacter;s__Achromobacter spanius	GCA_002966795.1	Complete Genome	99.53	0.47	3/2/2018	11
d__Bacteria;p__Proteobacteria;c__Gammaproteobacteria;o__Burkholderiales;f__Burkholderiaceae;g__Achromobacter;s__Achromobacter xylosoxidans	d__Bacteria;p__Proteobacteria;c__Betaproteobacteria;o__Burkholderiales;f__Alcaligenaceae;g__Achromobacter;s__Achromobacter xylosoxidans	GCA_900475575.1	Complete Genome	99.53	0.58	6/17/2018	11
d__Bacteria;p__Proteobacteria;c__Gammaproteobacteria;o__Burkholderiales;f__Burkholderiaceae;g__Achromobacter;s__Achromobacter xylosoxidans_B	d__Bacteria;p__Proteobacteria;c__Betaproteobacteria;o__Burkholderiales;f__Alcaligenaceae;g__Achromobacter;s__Achromobacter xylosoxidans	GCA_000165835.1	Complete Genome	99.53	0.03	10/29/2010	11
d__Bacteria;p__Firmicutes_C;c__Negativicutes;o__Acidaminococcales;f__Acidaminococcaceae;g__Acidaminococcus;s__Acidaminococcus fermentans	d__Bacteria;p__Firmicutes;c__Negativicutes;o__Acidaminococcales;f__Acidaminococcaceae;g__Acidaminococcus;s__Acidaminococcus fermentans	GCA_000025305.1	Complete Genome	99.98	0	1/15/2010	11
d__Bacteria;p__Firmicutes_C;c__Negativicutes;o__Acidaminococcales;f__Acidaminococcaceae;g__Acidaminococcus;s__Acidaminococcus intestini	d__Bacteria;p__Firmicutes;c__Negativicutes;o__Acidaminococcales;f__Acidaminococcaceae;g__Acidaminococcus;s__Acidaminococcus intestini	GCA_000230275.1	Complete Genome	100	0	10/7/2011	11
d__Bacteria;p__Proteobacteria;c__Gammaproteobacteria;o__Acidiferrobacterales;f__Acidiferrobacteraceae;g__Acidiferrobacter;s__Acidiferrobacter sp003184265	d__Bacteria;p__Proteobacteria;c__Gammaproteobacteria;o__Acidiferrobacterales;f__Acidiferrobacteraceae;g__Acidiferrobacter;s__	GCA_003184265.1	Complete Genome	98.17	1.83	6/4/2018	11
d__Bacteria;p__Proteobacteria;c__Gammaproteobacteria;o__Ectothiorhodospirales;f__Acidihalobacteraceae;g__Acidihalobacter;s__Acidihalobacter prosperus_A	d__Bacteria;p__Proteobacteria;c__Gammaproteobacteria;o__Chromatiales;f__Ectothiorhodospiraceae;g__Acidihalobacter;s__Acidihalobacter prosperus	GCA_001753245.1	Complete Genome	99.27	2.48	10/6/2016	11
d__Bacteria;p__Actinobacteriota;c__Acidimicrobiia;o__Acidimicrobiales;f__Acidimicrobiaceae;g__Acidimicrobium;s__Acidimicrobium ferrooxidans	d__Bacteria;p__Actinobacteria;c__Acidimicrobiia;o__Acidimicrobiales;f__Acidimicrobiaceae;g__Acidimicrobium;s__Acidimicrobium ferrooxidans	GCA_000023265.1	Complete Genome	94.87	1.28	8/18/2009	11
d__Bacteria;p__Proteobacteria;c__Alphaproteobacteria;o__Acetobacterales;f__Acetobacteraceae;g__Acidiphilium;s__Acidiphilium multivorum	d__Bacteria;p__Proteobacteria;c__Alphaproteobacteria;o__Rhodospirillales;f__Acetobacteraceae;g__Acidiphilium;s__Acidiphilium multivorum	GCA_000202835.1	Complete Genome	100	0	3/1/2011	11
d__Bacteria;p__Actinobacteriota;c__Actinobacteria;o__Propionibacteriales;f__Propionibacteriaceae;g__Acidipropionibacterium;s__Acidipropionibacterium acidipropionici	d__Bacteria;p__Actinobacteria;c__Actinobacteria;o__Propionibacteriales;f__Propionibacteriaceae;g__Acidipropionibacterium;s__Acidipropionibacterium acidipropionici	GCA_000310065.1	Complete Genome	100	0	11/6/2012	11
d__Bacteria;p__Proteobacteria;c__Gammaproteobacteria;o__Acidithiobacillales;f__Acidithiobacillaceae;g__Acidithiobacillus;s__Acidithiobacillus caldus	d__Bacteria;p__Proteobacteria;c__Acidithiobacillia;o__Acidithiobacillales;f__Acidithiobacillaceae;g__Acidithiobacillus;s__Acidithiobacillus caldus	GCA_000175575.2	Complete Genome	99.38	0.62	5/27/2014	11
d__Bacteria;p__Proteobacteria;c__Gammaproteobacteria;o__Acidithiobacillales;f__Acidithiobacillaceae;g__Acidithiobacillus;s__Acidithiobacillus ferrivorans	d__Bacteria;p__Proteobacteria;c__Acidithiobacillia;o__Acidithiobacillales;f__Acidithiobacillaceae;g__Acidithiobacillus;s__Acidithiobacillus ferrivorans	GCA_000214095.3	Complete Genome	99.34	1.86	8/17/2011	11
d__Bacteria;p__Proteobacteria;c__Gammaproteobacteria;o__Acidithiobacillales;f__Acidithiobacillaceae;g__Acidithiobacillus;s__Acidithiobacillus ferrooxidans	d__Bacteria;p__Proteobacteria;c__Acidithiobacillia;o__Acidithiobacillales;f__Acidithiobacillaceae;g__Acidithiobacillus;s__Acidithiobacillus ferrooxidans	GCA_000020825.1	Complete Genome	99.34	0	9/5/2008	11
d__Bacteria;p__Acidobacteriota;c__Acidobacteriae;o__Acidobacteriales;f__Acidobacteriaceae;g__Acidobacterium;s__Acidobacterium capsulatum	d__Bacteria;p__Acidobacteria;c__Acidobacteriia;o__Acidobacteriales;f__Acidobacteriaceae;g__Acidobacterium;s__Acidobacterium capsulatum	GCA_000022565.1	Complete Genome	100	0.85	3/30/2009	11
d__Bacteria;p__Actinobacteriota;c__Actinobacteria;o__Acidothermales;f__Acidothermaceae;g__Acidothermus;s__Acidothermus cellulolyticus	d__Bacteria;p__Actinobacteria;c__Actinobacteria;o__Acidothermales;f__Acidothermaceae;g__Acidothermus;s__Acidothermus cellulolyticus	GCA_000015025.1	Complete Genome	98.75	0.27	11/9/2006	11
d__Bacteria;p__Proteobacteria;c__Gammaproteobacteria;o__Burkholderiales;f__Burkholderiaceae;g__Acidovorax_A;s__Acidovorax_A avenae	d__Bacteria;p__Proteobacteria;c__Betaproteobacteria;o__Burkholderiales;f__Comamonadaceae;g__Acidovorax;s__Acidovorax avenae	GCA_000176855.2	Complete Genome	99.81	0	2/14/2011	11
d__Bacteria;p__Proteobacteria;c__Gammaproteobacteria;o__Burkholderiales;f__Burkholderiaceae;g__Acidovorax_A;s__Acidovorax_A citrulli	d__Bacteria;p__Proteobacteria;c__Betaproteobacteria;o__Burkholderiales;f__Comamonadaceae;g__Acidovorax;s__Acidovorax citrulli	GCA_000015325.1	Complete Genome	99.81	0	1/4/2007	11
d__Bacteria;p__Proteobacteria;c__Gammaproteobacteria;o__Burkholderiales;f__Burkholderiaceae;g__Acidovorax_B;s__Acidovorax_B carolinensis	d__Bacteria;p__Proteobacteria;c__Betaproteobacteria;o__Burkholderiales;f__Comamonadaceae;g__Acidovorax;s__Acidovorax carolinensis	GCA_002157185.1	Complete Genome	98.23	0.76	5/24/2017	11
d__Bacteria;p__Proteobacteria;c__Gammaproteobacteria;o__Burkholderiales;f__Burkholderiaceae;g__Acidovorax_B;s__Acidovorax_B sp002176815	d__Bacteria;p__Proteobacteria;c__Betaproteobacteria;o__Burkholderiales;f__Comamonadaceae;g__Acidovorax;s__	GCA_002176815.1	Complete Genome	100	1.99	6/8/2017	11
d__Bacteria;p__Proteobacteria;c__Gammaproteobacteria;o__Burkholderiales;f__Burkholderiaceae;g__Acidovorax_D;s__Acidovorax_D sp000302535	d__Bacteria;p__Proteobacteria;c__Betaproteobacteria;o__Burkholderiales;f__Comamonadaceae;g__Acidovorax;s__	GCA_000302535.1	Complete Genome	99.56	0.02	10/3/2012	11
d__Bacteria;p__Proteobacteria;c__Gammaproteobacteria;o__Burkholderiales;f__Burkholderiaceae;g__Acidovorax_D;s__Acidovorax_D sp001714725	d__Bacteria;p__Proteobacteria;c__Betaproteobacteria;o__Burkholderiales;f__Comamonadaceae;g__Acidovorax;s__	GCA_001714725.1	Complete Genome	99.56	0.38	8/26/2016	11
d__Bacteria;p__Proteobacteria;c__Gammaproteobacteria;o__Pseudomonadales;f__Moraxellaceae;g__Acinetobacter;s__Acinetobacter albensis	d__Bacteria;p__Proteobacteria;c__Gammaproteobacteria;o__Pseudomonadales;f__Moraxellaceae;g__Acinetobacter;s__	GCA_001278715.1	Complete Genome	99.91	0.05	9/4/2015	11
d__Bacteria;p__Proteobacteria;c__Gammaproteobacteria;o__Pseudomonadales;f__Moraxellaceae;g__Acinetobacter;s__Acinetobacter baumannii	d__Bacteria;p__Proteobacteria;c__Gammaproteobacteria;o__Pseudomonadales;f__Moraxellaceae;g__Acinetobacter;s__Acinetobacter baumannii	GCA_003288775.1	Complete Genome	99.98	0.63	7/5/2018	11
d__Bacteria;p__Proteobacteria;c__Gammaproteobacteria;o__Pseudomonadales;f__Moraxellaceae;g__Acinetobacter;s__Acinetobacter baylyi	d__Bacteria;p__Proteobacteria;c__Gammaproteobacteria;o__Pseudomonadales;f__Moraxellaceae;g__Acinetobacter;s__	GCA_000046845.1	Complete Genome	100	0	6/30/2004	11
d__Bacteria;p__Proteobacteria;c__Gammaproteobacteria;o__Pseudomonadales;f__Moraxellaceae;g__Acinetobacter;s__Acinetobacter bereziniae	d__Bacteria;p__Proteobacteria;c__Gammaproteobacteria;o__Pseudomonadales;f__Moraxellaceae;g__Acinetobacter;s__Acinetobacter bereziniae	GCA_002813045.1	Complete Genome	97.47	1.61	12/6/2017	11
d__Bacteria;p__Proteobacteria;c__Gammaproteobacteria;o__Pseudomonadales;f__Moraxellaceae;g__Acinetobacter;s__Acinetobacter defluvii	d__Bacteria;p__Proteobacteria;c__Gammaproteobacteria;o__Pseudomonadales;f__Moraxellaceae;g__Acinetobacter;s__Acinetobacter defluvii	GCA_001704615.2	Complete Genome	99.93	1.09	5/21/2018	11
d__Bacteria;p__Proteobacteria;c__Gammaproteobacteria;o__Pseudomonadales;f__Moraxellaceae;g__Acinetobacter;s__Acinetobacter equi	d__Bacteria;p__Proteobacteria;c__Gammaproteobacteria;o__Pseudomonadales;f__Moraxellaceae;g__Acinetobacter;s__Acinetobacter equi	GCA_001307195.1	Complete Genome	99.66	0.76	10/6/2015	11
d__Bacteria;p__Proteobacteria;c__Gammaproteobacteria;o__Pseudomonadales;f__Moraxellaceae;g__Acinetobacter;s__Acinetobacter haemolyticus	d__Bacteria;p__Proteobacteria;c__Gammaproteobacteria;o__Pseudomonadales;f__Moraxellaceae;g__Acinetobacter;s__Acinetobacter haemolyticus	GCA_002813065.1	Complete Genome	99.86	0.04	12/6/2017	11
d__Bacteria;p__Proteobacteria;c__Gammaproteobacteria;o__Pseudomonadales;f__Moraxellaceae;g__Acinetobacter;s__Acinetobacter indicus	d__Bacteria;p__Proteobacteria;c__Gammaproteobacteria;o__Pseudomonadales;f__Moraxellaceae;g__Acinetobacter;s__Acinetobacter indicus	GCA_002953575.1	Complete Genome	99.93	0.27	2/22/2018	11
d__Bacteria;p__Proteobacteria;c__Gammaproteobacteria;o__Pseudomonadales;f__Moraxellaceae;g__Acinetobacter;s__Acinetobacter johnsonii	d__Bacteria;p__Proteobacteria;c__Gammaproteobacteria;o__Pseudomonadales;f__Moraxellaceae;g__Acinetobacter;s__Acinetobacter johnsonii	GCA_001484935.1	Complete Genome	99.86	0.13	1/5/2016	11
d__Bacteria;p__Proteobacteria;c__Gammaproteobacteria;o__Pseudomonadales;f__Moraxellaceae;g__Acinetobacter;s__Acinetobacter junii	d__Bacteria;p__Proteobacteria;c__Gammaproteobacteria;o__Pseudomonadales;f__Moraxellaceae;g__Acinetobacter;s__Acinetobacter junii	GCA_001941805.1	Complete Genome	100	0	1/10/2017	11
d__Bacteria;p__Proteobacteria;c__Gammaproteobacteria;o__Pseudomonadales;f__Moraxellaceae;g__Acinetobacter;s__Acinetobacter lactucae	d__Bacteria;p__Proteobacteria;c__Gammaproteobacteria;o__Pseudomonadales;f__Moraxellaceae;g__Acinetobacter;s__Acinetobacter lactucae	GCA_002076935.1	Complete Genome	100	0.55	4/3/2017	11
d__Bacteria;p__Proteobacteria;c__Gammaproteobacteria;o__Pseudomonadales;f__Moraxellaceae;g__Acinetobacter;s__Acinetobacter larvae	d__Bacteria;p__Proteobacteria;c__Gammaproteobacteria;o__Pseudomonadales;f__Moraxellaceae;g__Acinetobacter;s__Acinetobacter larvae	GCA_001704115.1	Complete Genome	99.71	0	8/12/2016	11
d__Bacteria;p__Proteobacteria;c__Gammaproteobacteria;o__Pseudomonadales;f__Moraxellaceae;g__Acinetobacter;s__Acinetobacter nosocomialis	d__Bacteria;p__Proteobacteria;c__Gammaproteobacteria;o__Pseudomonadales;f__Moraxellaceae;g__Acinetobacter;s__Acinetobacter nosocomialis	GCA_003143895.1	Complete Genome	99.18	0	5/20/2018	11
d__Bacteria;p__Proteobacteria;c__Gammaproteobacteria;o__Pseudomonadales;f__Moraxellaceae;g__Acinetobacter;s__Acinetobacter oleivorans	d__Bacteria;p__Proteobacteria;c__Gammaproteobacteria;o__Pseudomonadales;f__Moraxellaceae;g__Acinetobacter;s__Acinetobacter oleivorans	GCA_000196795.1	Complete Genome	100	0.68	6/21/2010	11
d__Bacteria;p__Proteobacteria;c__Gammaproteobacteria;o__Pseudomonadales;f__Moraxellaceae;g__Acinetobacter;s__Acinetobacter pittii	d__Bacteria;p__Proteobacteria;c__Gammaproteobacteria;o__Pseudomonadales;f__Moraxellaceae;g__Acinetobacter;s__Acinetobacter pittii	GCA_002902805.1	Complete Genome	100	0.27	1/28/2018	11
d__Bacteria;p__Proteobacteria;c__Gammaproteobacteria;o__Pseudomonadales;f__Moraxellaceae;g__Acinetobacter;s__Acinetobacter radioresistens	d__Bacteria;p__Proteobacteria;c__Gammaproteobacteria;o__Pseudomonadales;f__Moraxellaceae;g__Acinetobacter;s__Acinetobacter radioresistens	GCA_003258335.1	Complete Genome	100	0.27	6/20/2018	11
d__Bacteria;p__Proteobacteria;c__Gammaproteobacteria;o__Pseudomonadales;f__Moraxellaceae;g__Acinetobacter;s__Acinetobacter schindleri	d__Bacteria;p__Proteobacteria;c__Gammaproteobacteria;o__Pseudomonadales;f__Moraxellaceae;g__Acinetobacter;s__Acinetobacter schindleri	GCA_001971565.1	Complete Genome	100	0.4	1/26/2017	11
d__Bacteria;p__Proteobacteria;c__Gammaproteobacteria;o__Pseudomonadales;f__Moraxellaceae;g__Acinetobacter;s__Acinetobacter soli	d__Bacteria;p__Proteobacteria;c__Gammaproteobacteria;o__Pseudomonadales;f__Moraxellaceae;g__Acinetobacter;s__Acinetobacter soli	GCA_001953195.1	Complete Genome	99.69	0.88	1/17/2017	11
d__Bacteria;p__Proteobacteria;c__Gammaproteobacteria;o__Pseudomonadales;f__Moraxellaceae;g__Acinetobacter;s__Acinetobacter sp001612555	d__Bacteria;p__Proteobacteria;c__Gammaproteobacteria;o__Pseudomonadales;f__Moraxellaceae;g__Acinetobacter;s__	GCA_001612555.1	Complete Genome	100	0.09	4/7/2016	11
d__Bacteria;p__Proteobacteria;c__Gammaproteobacteria;o__Pseudomonadales;f__Moraxellaceae;g__Acinetobacter;s__Acinetobacter sp001647675	d__Bacteria;p__Proteobacteria;c__Gammaproteobacteria;o__Pseudomonadales;f__Moraxellaceae;g__Acinetobacter;s__	GCA_001647675.1	Complete Genome	98.74	0.82	5/19/2016	11
d__Bacteria;p__Proteobacteria;c__Gammaproteobacteria;o__Pseudomonadales;f__Moraxellaceae;g__Acinetobacter;s__Acinetobacter sp002165255	d__Bacteria;p__Proteobacteria;c__Gammaproteobacteria;o__Pseudomonadales;f__Moraxellaceae;g__Acinetobacter;s__	GCA_002165255.2	Complete Genome	99.96	0.72	4/18/2018	11
d__Bacteria;p__Proteobacteria;c__Gammaproteobacteria;o__Pseudomonadales;f__Moraxellaceae;g__Acinetobacter;s__Acinetobacter sp002688565	d__Bacteria;p__Proteobacteria;c__Gammaproteobacteria;o__Pseudomonadales;f__Moraxellaceae;g__Acinetobacter;s__	GCA_002688565.1	Complete Genome	100	1.55	10/24/2017	11
d__Bacteria;p__Proteobacteria;c__Gammaproteobacteria;o__Pseudomonadales;f__Moraxellaceae;g__Acinetobacter;s__Acinetobacter sp002934695	d__Bacteria;p__Proteobacteria;c__Gammaproteobacteria;o__Pseudomonadales;f__Moraxellaceae;g__Acinetobacter;s__	GCA_002934695.1	Complete Genome	100	0.13	2/4/2018	11
d__Bacteria;p__Proteobacteria;c__Gammaproteobacteria;o__Pseudomonadales;f__Moraxellaceae;g__Acinetobacter;s__Acinetobacter tandoii	d__Bacteria;p__Proteobacteria;c__Gammaproteobacteria;o__Pseudomonadales;f__Moraxellaceae;g__Acinetobacter;s__	GCA_002934965.1	Complete Genome	99.73	0.96	2/4/2018	11
d__Bacteria;p__Proteobacteria;c__Gammaproteobacteria;o__Pseudomonadales;f__Moraxellaceae;g__Acinetobacter;s__Acinetobacter towneri	d__Bacteria;p__Proteobacteria;c__Gammaproteobacteria;o__Pseudomonadales;f__Moraxellaceae;g__Acinetobacter;s__	GCA_002946595.1	Complete Genome	99.93	0	2/26/2018	11
d__Bacteria;p__Actinobacteriota;c__Actinobacteria;o__Mycobacteriales;f__Pseudonocardiaceae;g__Actinoalloteichus;s__Actinoalloteichus cyanogriseus	d__Bacteria;p__Actinobacteria;c__Actinobacteria;o__Pseudonocardiales;f__Pseudonocardiaceae;g__Actinoalloteichus;s__	GCA_002895405.1	Complete Genome	100	2.66	1/23/2018	11
d__Bacteria;p__Actinobacteriota;c__Actinobacteria;o__Mycobacteriales;f__Pseudonocardiaceae;g__Actinoalloteichus;s__Actinoalloteichus hoggarensis	d__Bacteria;p__Actinobacteria;c__Actinobacteria;o__Pseudonocardiales;f__Pseudonocardiaceae;g__Actinoalloteichus;s__Actinoalloteichus hoggarensis	GCA_002234535.1	Complete Genome	100	1.13	7/27/2017	11
d__Bacteria;p__Actinobacteriota;c__Actinobacteria;o__Mycobacteriales;f__Pseudonocardiaceae;g__Actinoalloteichus;s__Actinoalloteichus hymeniacidonis	d__Bacteria;p__Actinobacteria;c__Actinobacteria;o__Pseudonocardiales;f__Pseudonocardiaceae;g__Actinoalloteichus;s__Actinoalloteichus hymeniacidonis	GCA_001747425.1	Complete Genome	100	0.97	9/28/2016	11
d__Bacteria;p__Actinobacteriota;c__Actinobacteria;o__Mycobacteriales;f__Pseudonocardiaceae;g__Actinoalloteichus;s__Actinoalloteichus sp001941625	d__Bacteria;p__Actinobacteria;c__Actinobacteria;o__Pseudonocardiales;f__Pseudonocardiaceae;g__Actinoalloteichus;s__	GCA_001941625.1	Complete Genome	100	1.78	1/10/2017	11
d__Bacteria;p__Proteobacteria;c__Gammaproteobacteria;o__Enterobacterales;f__Pasteurellaceae;g__Actinobacillus;s__Actinobacillus equuli	d__Bacteria;p__Proteobacteria;c__Gammaproteobacteria;o__Pasteurellales;f__Pasteurellaceae;g__Actinobacillus;s__Actinobacillus equuli	GCA_000801145.1	Complete Genome	99.81	0	12/15/2014	11
d__Bacteria;p__Proteobacteria;c__Gammaproteobacteria;o__Enterobacterales;f__Pasteurellaceae;g__Actinobacillus;s__Actinobacillus pleuropneumoniae	d__Bacteria;p__Proteobacteria;c__Gammaproteobacteria;o__Pasteurellales;f__Pasteurellaceae;g__Actinobacillus;s__Actinobacillus pleuropneumoniae	GCA_003290385.1	Complete Genome	99.89	0	7/8/2018	11
d__Bacteria;p__Proteobacteria;c__Gammaproteobacteria;o__Enterobacterales;f__Pasteurellaceae;g__Actinobacillus;s__Actinobacillus suis	d__Bacteria;p__Proteobacteria;c__Gammaproteobacteria;o__Pasteurellales;f__Pasteurellaceae;g__Actinobacillus;s__Actinobacillus suis	GCA_000739435.1	Complete Genome	99.89	0.23	8/14/2014	11
d__Bacteria;p__Proteobacteria;c__Gammaproteobacteria;o__Enterobacterales;f__Pasteurellaceae;g__Actinobacillus_A;s__Actinobacillus_A porcitonsillarum	d__Bacteria;p__Proteobacteria;c__Gammaproteobacteria;o__Pasteurellales;f__Pasteurellaceae;g__Actinobacillus;s__Actinobacillus porcitonsillarum	GCA_003101015.1	Complete Genome	99.89	0.34	5/9/2018	11
d__Bacteria;p__Actinobacteriota;c__Actinobacteria;o__Mycobacteriales;f__Pseudonocardiaceae;g__Actinokineospora;s__Actinokineospora sp900070365	d__Bacteria;p__Actinobacteria;c__Actinobacteria;o__Pseudonocardiales;f__Pseudonocardiaceae;g__Alloactinosynnema;s__	GCA_900070365.1	Complete Genome	100	1.38	7/14/2015	11
d__Bacteria;p__Actinobacteriota;c__Actinobacteria;o__Actinomycetales;f__Actinomycetaceae;g__Actinomyces;s__Actinomyces denticolens	d__Bacteria;p__Actinobacteria;c__Actinobacteria;o__Actinomycetales;f__Actinomycetaceae;g__Actinomyces;s__	GCA_002356195.1	Complete Genome	100	1.9	2/1/2017	11
d__Bacteria;p__Actinobacteriota;c__Actinobacteria;o__Actinomycetales;f__Actinomycetaceae;g__Actinomyces;s__Actinomyces gaoshouyii	d__Bacteria;p__Actinobacteria;c__Actinobacteria;o__Actinomycetales;f__Actinomycetaceae;g__Actinomyces;s__Actinomyces gaoshouyii	GCA_002076915.1	Complete Genome	100	0.47	4/3/2017	11
d__Bacteria;p__Actinobacteriota;c__Actinobacteria;o__Actinomycetales;f__Actinomycetaceae;g__Actinomyces;s__Actinomyces glycerinitolerans	d__Bacteria;p__Actinobacteria;c__Actinobacteria;o__Actinomycetales;f__Actinomycetaceae;g__Actinomyces;s__	GCA_003111765.1	Complete Genome	99.53	1.42	5/10/2018	11
d__Bacteria;p__Actinobacteriota;c__Actinobacteria;o__Actinomycetales;f__Actinomycetaceae;g__Actinomyces;s__Actinomyces oris_A	d__Bacteria;p__Actinobacteria;c__Actinobacteria;o__Actinomycetales;f__Actinomycetaceae;g__Actinomyces;s__Actinomyces oris	GCA_001553935.1	Complete Genome	99.76	0.47	2/9/2016	11
d__Bacteria;p__Actinobacteriota;c__Actinobacteria;o__Actinomycetales;f__Actinomycetaceae;g__Actinomyces;s__Actinomyces radicidentis	d__Bacteria;p__Actinobacteria;c__Actinobacteria;o__Actinomycetales;f__Actinomycetaceae;g__Actinomyces;s__Actinomyces radicidentis	GCA_001553565.1	Complete Genome	100	1.9	2/9/2016	11
d__Bacteria;p__Actinobacteriota;c__Actinobacteria;o__Actinomycetales;f__Actinomycetaceae;g__Actinomyces;s__Actinomyces sp001278845	d__Bacteria;p__Actinobacteria;c__Actinobacteria;o__Actinomycetales;f__Actinomycetaceae;g__Actinomyces;s__	GCA_001278845.1	Complete Genome	99.53	1.66	9/4/2015	11
d__Bacteria;p__Actinobacteriota;c__Actinobacteria;o__Actinomycetales;f__Actinomycetaceae;g__Actinomyces;s__Actinomyces sp002999235	d__Bacteria;p__Actinobacteria;c__Actinobacteria;o__Actinomycetales;f__Actinomycetaceae;g__Actinomyces;s__	GCA_002999235.1	Complete Genome	99.29	0.71	3/14/2018	11
d__Bacteria;p__Actinobacteriota;c__Actinobacteria;o__Mycobacteriales;f__Micromonosporaceae;g__Actinoplanes;s__Actinoplanes friuliensis	d__Bacteria;p__Actinobacteria;c__Actinobacteria;o__Micromonosporales;f__Micromonosporaceae;g__Actinoplanes;s__Actinoplanes friuliensis	GCA_000494755.1	Complete Genome	100	3.16	11/1/2013	11
d__Bacteria;p__Actinobacteriota;c__Actinobacteria;o__Mycobacteriales;f__Micromonosporaceae;g__Actinoplanes;s__Actinoplanes missouriensis	d__Bacteria;p__Actinobacteria;c__Actinobacteria;o__Micromonosporales;f__Micromonosporaceae;g__Actinoplanes;s__Actinoplanes missouriensis	GCA_000284295.1	Complete Genome	100	0.79	3/28/2012	11
d__Bacteria;p__Actinobacteriota;c__Actinobacteria;o__Mycobacteriales;f__Micromonosporaceae;g__Actinoplanes;s__Actinoplanes sp000389965	d__Bacteria;p__Actinobacteria;c__Actinobacteria;o__Micromonosporales;f__Micromonosporaceae;g__Actinoplanes;s__	GCA_000389965.1	Complete Genome	99.47	4.3	5/8/2013	11
d__Bacteria;p__Actinobacteriota;c__Actinobacteria;o__Mycobacteriales;f__Micromonosporaceae;g__Actinoplanes;s__Actinoplanes sp900119315	d__Bacteria;p__Actinobacteria;c__Actinobacteria;o__Micromonosporales;f__Micromonosporaceae;g__Actinoplanes;s__	GCA_002717025.1	Complete Genome	99.47	1.06	10/25/2017	11
d__Bacteria;p__Actinobacteriota;c__Actinobacteria;o__Mycobacteriales;f__Pseudonocardiaceae;g__Actinopolyspora;s__Actinopolyspora erythraea	d__Bacteria;p__Actinobacteria;c__Actinobacteria;o__Actinopolysporales;f__Actinopolysporaceae;g__Actinopolyspora;s__Actinopolyspora erythraea	GCA_002263515.1	Complete Genome	99.7	1.56	8/22/2017	11
d__Bacteria;p__Actinobacteriota;c__Actinobacteria;o__Mycobacteriales;f__Pseudonocardiaceae;g__Actinosynnema;s__Actinosynnema mirum	d__Bacteria;p__Actinobacteria;c__Actinobacteria;o__Pseudonocardiales;f__Pseudonocardiaceae;g__Actinosynnema;s__Actinosynnema mirum	GCA_000023245.1	Complete Genome	100	1.05	8/13/2009	11
d__Bacteria;p__Actinobacteriota;c__Actinobacteria;o__Mycobacteriales;f__Pseudonocardiaceae;g__Actinosynnema;s__Actinosynnema pretiosum	d__Bacteria;p__Actinobacteria;c__Actinobacteria;o__Pseudonocardiales;f__Pseudonocardiaceae;g__Actinosynnema;s__Actinosynnema pretiosum	GCA_002354875.1	Complete Genome	100	2.14	9/25/2017	11
d__Bacteria;p__Actinobacteriota;c__Actinobacteria;o__Actinomycetales;f__Actinomycetaceae;g__Actinotignum;s__Actinotignum schaalii	d__Bacteria;p__Actinobacteria;c__Actinobacteria;o__Actinomycetales;f__Actinomycetaceae;g__Actinotignum;s__Actinotignum schaalii	GCA_000724605.1	Complete Genome	100	0	7/10/2014	11
d__Bacteria;p__Firmicutes_A;c__Clostridia;o__Oscillospirales;f__Acutalibacteraceae;g__Acutalibacter;s__Acutalibacter muris	d__Bacteria;p__Firmicutes;c__Clostridia;o__Clostridiales;f__Ruminococcaceae;g__Ruminiclostridium;s__	GCA_001688705.2	Complete Genome	97.99	0	4/5/2017	11
d__Bacteria;p__Actinobacteriota;c__Coriobacteriia;o__Coriobacteriales;f__Eggerthellaceae;g__Adlercreutzia;s__Adlercreutzia equolifaciens	d__Bacteria;p__Actinobacteria;c__Coriobacteriia;o__Eggerthellales;f__Eggerthellaceae;g__Adlercreutzia;s__Adlercreutzia equolifaciens	GCA_000478885.1	Complete Genome	100	0.81	8/16/2013	11
d__Bacteria;p__Proteobacteria;c__Gammaproteobacteria;o__Burkholderiales;f__Burkholderiaceae;g__Advenella;s__Advenella kashmirensis	d__Bacteria;p__Proteobacteria;c__Betaproteobacteria;o__Burkholderiales;f__Alcaligenaceae;g__Advenella;s__Advenella kashmirensis	GCA_000219915.3	Complete Genome	94.16	0	5/25/2012	11
d__Bacteria;p__Proteobacteria;c__Gammaproteobacteria;o__Burkholderiales;f__Burkholderiaceae;g__Advenella;s__Advenella mimigardefordensis	d__Bacteria;p__Proteobacteria;c__Betaproteobacteria;o__Burkholderiales;f__Alcaligenaceae;g__Advenella;s__Advenella mimigardefordensis	GCA_000521505.1	Complete Genome	99.84	0.03	1/22/2014	11
d__Bacteria;p__Bacteroidota;c__Bacteroidia;o__Flavobacteriales;f__Flavobacteriaceae;g__Aequorivita;s__Aequorivita sublithincola	d__Bacteria;p__Bacteroidetes;c__Flavobacteriia;o__Flavobacteriales;f__Flavobacteriaceae;g__Aequorivita;s__Aequorivita sublithincola	GCA_000265385.1	Complete Genome	99.49	0.19	6/8/2012	11
d__Bacteria;p__Firmicutes;c__Bacilli;o__Bacillales;f__Aeribacillaceae;g__Aeribacillus;s__Aeribacillus pallidus	d__Bacteria;p__Firmicutes;c__Bacilli;o__Bacillales;f__Bacillaceae;g__Aeribacillus;s__Aeribacillus pallidus	GCA_002243625.1	Complete Genome	98.66	1.85	8/8/2017	11
d__Bacteria;p__Firmicutes;c__Bacilli;o__Lactobacillales;f__Aerococcaceae;g__Aerococcus;s__Aerococcus christensenii	d__Bacteria;p__Firmicutes;c__Bacilli;o__Lactobacillales;f__Aerococcaceae;g__Aerococcus;s__Aerococcus christensenii	GCA_001543105.1	Complete Genome	98.26	0	2/1/2016	11
d__Bacteria;p__Firmicutes;c__Bacilli;o__Lactobacillales;f__Aerococcaceae;g__Aerococcus;s__Aerococcus sanguinicola	d__Bacteria;p__Firmicutes;c__Bacilli;o__Lactobacillales;f__Aerococcaceae;g__Aerococcus;s__Aerococcus sanguinicola	GCA_001543145.1	Complete Genome	98.72	1.65	2/1/2016	11
d__Bacteria;p__Firmicutes;c__Bacilli;o__Lactobacillales;f__Aerococcaceae;g__Aerococcus;s__Aerococcus urinae	d__Bacteria;p__Firmicutes;c__Bacilli;o__Lactobacillales;f__Aerococcaceae;g__Aerococcus;s__Aerococcus urinae	GCA_001543175.1	Complete Genome	99.59	0.27	2/1/2016	11
d__Bacteria;p__Firmicutes;c__Bacilli;o__Lactobacillales;f__Aerococcaceae;g__Aerococcus;s__Aerococcus urinae_A	d__Bacteria;p__Firmicutes;c__Bacilli;o__Lactobacillales;f__Aerococcaceae;g__Aerococcus;s__Aerococcus urinae	GCA_000193205.1	Complete Genome	99.04	0.27	3/23/2011	11
d__Bacteria;p__Firmicutes;c__Bacilli;o__Lactobacillales;f__Aerococcaceae;g__Aerococcus;s__Aerococcus urinaeequi	d__Bacteria;p__Firmicutes;c__Bacilli;o__Lactobacillales;f__Aerococcaceae;g__Aerococcus;s__Aerococcus urinaeequi	GCA_001543205.1	Complete Genome	98.35	1.1	2/1/2016	11
d__Bacteria;p__Firmicutes;c__Bacilli;o__Lactobacillales;f__Aerococcaceae;g__Aerococcus;s__Aerococcus urinaehominis	d__Bacteria;p__Firmicutes;c__Bacilli;o__Lactobacillales;f__Aerococcaceae;g__Aerococcus;s__Aerococcus urinaehominis	GCA_001543245.1	Complete Genome	97.8	0.27	2/1/2016	11
d__Bacteria;p__Firmicutes;c__Bacilli;o__Lactobacillales;f__Aerococcaceae;g__Aerococcus;s__Aerococcus viridans	d__Bacteria;p__Firmicutes;c__Bacilli;o__Lactobacillales;f__Aerococcaceae;g__Aerococcus;s__Aerococcus viridans	GCA_001543285.1	Complete Genome	98.9	1.65	2/1/2016	11
d__Bacteria;p__Actinobacteriota;c__Actinobacteria;o__Propionibacteriales;f__Nocardioidaceae;g__Aeromicrobium;s__Aeromicrobium erythreum	d__Bacteria;p__Actinobacteria;c__Actinobacteria;o__Propionibacteriales;f__Nocardioidaceae;g__Aeromicrobium;s__Aeromicrobium erythreum	GCA_001509405.1	Complete Genome	99.48	0.69	1/8/2016	11
d__Bacteria;p__Actinobacteriota;c__Actinobacteria;o__Propionibacteriales;f__Nocardioidaceae;g__Aeromicrobium;s__Aeromicrobium sp003065605	d__Bacteria;p__Actinobacteria;c__Actinobacteria;o__Propionibacteriales;f__Nocardioidaceae;g__Aeromicrobium;s__	GCA_003065605.1	Complete Genome	99.74	1.21	4/23/2018	11
d__Bacteria;p__Proteobacteria;c__Gammaproteobacteria;o__Enterobacterales;f__Aeromonadaceae;g__Aeromonas;s__Aeromonas bestiarum	d__Bacteria;p__Proteobacteria;c__Gammaproteobacteria;o__Aeromonadales;f__Aeromonadaceae;g__Aeromonas;s__	GCA_002587065.1	Complete Genome	99.97	0	10/18/2017	11
d__Bacteria;p__Proteobacteria;c__Gammaproteobacteria;o__Enterobacterales;f__Aeromonadaceae;g__Aeromonas;s__Aeromonas caviae	d__Bacteria;p__Proteobacteria;c__Gammaproteobacteria;o__Aeromonadales;f__Aeromonadaceae;g__Aeromonas;s__	GCA_002902865.1	Complete Genome	99.97	0	1/29/2018	11
d__Bacteria;p__Proteobacteria;c__Gammaproteobacteria;o__Enterobacterales;f__Aeromonadaceae;g__Aeromonas;s__Aeromonas dhakensis	d__Bacteria;p__Proteobacteria;c__Gammaproteobacteria;o__Aeromonadales;f__Aeromonadaceae;g__Aeromonas;s__Aeromonas hydrophila	GCA_000612075.2	Complete Genome	99.97	0	1/11/2016	11
d__Bacteria;p__Proteobacteria;c__Gammaproteobacteria;o__Enterobacterales;f__Aeromonadaceae;g__Aeromonas;s__Aeromonas hydrophila	d__Bacteria;p__Proteobacteria;c__Gammaproteobacteria;o__Aeromonadales;f__Aeromonadaceae;g__Aeromonas;s__Aeromonas hydrophila	GCA_000940915.1	Complete Genome	99.97	0	3/4/2015	11
d__Bacteria;p__Proteobacteria;c__Gammaproteobacteria;o__Enterobacterales;f__Aeromonadaceae;g__Aeromonas;s__Aeromonas media	d__Bacteria;p__Proteobacteria;c__Gammaproteobacteria;o__Aeromonadales;f__Aeromonadaceae;g__Aeromonas;s__Aeromonas media	GCA_000287215.3	Complete Genome	99.38	0	4/22/2014	11
d__Bacteria;p__Proteobacteria;c__Gammaproteobacteria;o__Enterobacterales;f__Aeromonadaceae;g__Aeromonas;s__Aeromonas rivipollensis	d__Bacteria;p__Proteobacteria;c__Gammaproteobacteria;o__Aeromonadales;f__Aeromonadaceae;g__Aeromonas;s__Aeromonas rivipollensis	GCA_003015165.1	Complete Genome	99.77	0	3/26/2018	11
d__Bacteria;p__Proteobacteria;c__Gammaproteobacteria;o__Enterobacterales;f__Aeromonadaceae;g__Aeromonas;s__Aeromonas salmonicida	d__Bacteria;p__Proteobacteria;c__Gammaproteobacteria;o__Aeromonadales;f__Aeromonadaceae;g__Aeromonas;s__Aeromonas salmonicida	GCA_002764135.1	Complete Genome	100	0	11/13/2017	11
d__Bacteria;p__Proteobacteria;c__Gammaproteobacteria;o__Enterobacterales;f__Aeromonadaceae;g__Aeromonas;s__Aeromonas schubertii	d__Bacteria;p__Proteobacteria;c__Gammaproteobacteria;o__Aeromonadales;f__Aeromonadaceae;g__Aeromonas;s__Aeromonas schubertii	GCA_001447335.1	Complete Genome	100	0.27	11/23/2015	11
d__Bacteria;p__Proteobacteria;c__Gammaproteobacteria;o__Enterobacterales;f__Aeromonadaceae;g__Aeromonas;s__Aeromonas sobria	d__Bacteria;p__Proteobacteria;c__Gammaproteobacteria;o__Aeromonadales;f__Aeromonadaceae;g__Aeromonas;s__	GCA_002586745.1	Complete Genome	100	0.58	10/18/2017	11
d__Bacteria;p__Proteobacteria;c__Gammaproteobacteria;o__Enterobacterales;f__Aeromonadaceae;g__Aeromonas;s__Aeromonas veronii	d__Bacteria;p__Proteobacteria;c__Gammaproteobacteria;o__Aeromonadales;f__Aeromonadaceae;g__Aeromonas;s__Aeromonas veronii	GCA_002803925.1	Complete Genome	92.98	0	12/4/2017	11
d__Bacteria;p__Proteobacteria;c__Alphaproteobacteria;o__Rhizobiales;f__Xanthobacteraceae;g__Afipia;s__Afipia carboxidovorans	d__Bacteria;p__Proteobacteria;c__Alphaproteobacteria;o__Rhizobiales;f__Bradyrhizobiaceae;g__Oligotropha;s__Oligotropha carboxidovorans	GCA_000218565.1	Complete Genome	99.68	0	6/15/2011	11
d__Bacteria;p__Proteobacteria;c__Gammaproteobacteria;o__Pseudomonadales;f__Cellvibrionaceae;g__Agarilytica;s__Agarilytica rhodophyticola	d__Bacteria;p__Proteobacteria;c__Gammaproteobacteria;o__Cellvibrionales;f__Cellvibrionaceae;g__Agarilytica;s__Agarilytica rhodophyticola	GCA_002157225.2	Complete Genome	100	1.97	6/13/2017	11
d__Bacteria;p__Proteobacteria;c__Gammaproteobacteria;o__Enterobacterales;f__Psychromonadaceae_A;g__Agarivorans;s__Agarivorans gilvus	d__Bacteria;p__Proteobacteria;c__Gammaproteobacteria;o__Alteromonadales;f__Alteromonadaceae;g__Agarivorans;s__Agarivorans gilvus	GCA_001420915.1	Complete Genome	100	0.27	10/30/2015	11
d__Bacteria;p__Firmicutes_A;c__Clostridia;o__Lachnospirales;f__Lachnospiraceae;g__Agathobacter;s__Agathobacter rectale	d__Bacteria;p__Firmicutes;c__Clostridia;o__Clostridiales;f__Lachnospiraceae;g__;s__[Eubacterium] rectale	GCA_000020605.1	Complete Genome	99.28	0	6/4/2009	11
d__Bacteria;p__Proteobacteria;c__Gammaproteobacteria;o__Enterobacterales;f__Pasteurellaceae;g__Aggregatibacter;s__Aggregatibacter actinomycetemcomitans	d__Bacteria;p__Proteobacteria;c__Gammaproteobacteria;o__Pasteurellales;f__Pasteurellaceae;g__Aggregatibacter;s__Aggregatibacter actinomycetemcomitans	GCA_000146265.4	Complete Genome	99.89	0	6/27/2016	11
d__Bacteria;p__Proteobacteria;c__Gammaproteobacteria;o__Enterobacterales;f__Pasteurellaceae;g__Aggregatibacter;s__Aggregatibacter aphrophilus	d__Bacteria;p__Proteobacteria;c__Gammaproteobacteria;o__Pasteurellales;f__Pasteurellaceae;g__Aggregatibacter;s__Aggregatibacter aphrophilus	GCA_001262035.1	Complete Genome	99.66	0.25	8/6/2015	11
d__Bacteria;p__Proteobacteria;c__Gammaproteobacteria;o__Enterobacterales;f__Pasteurellaceae;g__Aggregatibacter;s__Aggregatibacter segnis	d__Bacteria;p__Proteobacteria;c__Gammaproteobacteria;o__Pasteurellales;f__Pasteurellaceae;g__Aggregatibacter;s__Aggregatibacter segnis	GCA_900476035.1	Complete Genome	99.89	0	6/17/2018	11
d__Bacteria;p__Proteobacteria;c__Alphaproteobacteria;o__Rhizobiales;f__Rhizobiaceae;g__Agrobacterium;s__Agrobacterium fabrum_B	d__Bacteria;p__Proteobacteria;c__Alphaproteobacteria;o__Rhizobiales;f__Rhizobiaceae;g__Agrobacterium;s__Agrobacterium fabrum	GCA_000092025.1	Complete Genome	100	0	11/5/2007	11
d__Bacteria;p__Proteobacteria;c__Alphaproteobacteria;o__Rhizobiales;f__Rhizobiaceae;g__Agrobacterium;s__Agrobacterium pusense	d__Bacteria;p__Proteobacteria;c__Alphaproteobacteria;o__Rhizobiales;f__Rhizobiaceae;g__Rhizobium;s__	GCA_001691455.1	Complete Genome	99.72	1.47	7/21/2016	11
d__Bacteria;p__Proteobacteria;c__Alphaproteobacteria;o__Rhizobiales;f__Rhizobiaceae;g__Agrobacterium;s__Agrobacterium sp000192635	d__Bacteria;p__Proteobacteria;c__Alphaproteobacteria;o__Rhizobiales;f__Rhizobiaceae;g__Agrobacterium;s__	GCA_000192635.1	Complete Genome	99.98	0.03	3/2/2011	11
d__Bacteria;p__Proteobacteria;c__Alphaproteobacteria;o__Rhizobiales;f__Rhizobiaceae;g__Agrobacterium;s__Agrobacterium tumefaciens_G	d__Bacteria;p__Proteobacteria;c__Alphaproteobacteria;o__Rhizobiales;f__Rhizobiaceae;g__Agrobacterium;s__Agrobacterium tumefaciens	GCA_002943835.1	Complete Genome	100	0.56	2/26/2018	11
d__Bacteria;p__Actinobacteriota;c__Actinobacteria;o__Actinomycetales;f__Microbacteriaceae;g__Agromyces;s__Agromyces aureus	d__Bacteria;p__Actinobacteria;c__Actinobacteria;o__Micrococcales;f__Microbacteriaceae;g__Agromyces;s__Agromyces aureus	GCA_001660485.1	Complete Genome	100	0	6/9/2016	11
d__Bacteria;p__Actinobacteriota;c__Actinobacteria;o__Actinomycetales;f__Microbacteriaceae;g__Agromyces;s__Agromyces sp003070885	d__Bacteria;p__Actinobacteria;c__Actinobacteria;o__Micrococcales;f__Microbacteriaceae;g__Agromyces;s__	GCA_003070885.1	Complete Genome	99.37	0	4/24/2018	11
d__Bacteria;p__Proteobacteria;c__Gammaproteobacteria;o__Xanthomonadales;f__Ahniellaceae;g__Ahniella;s__Ahniella affigens	d__Bacteria;p__Proteobacteria;c__Gammaproteobacteria;o__Xanthomonadales;f__Rhodanobacteraceae;g__Ahniella;s__Ahniella affigens	GCA_003015185.1	Complete Genome	98.76	1.7	3/26/2018	11
d__Bacteria;p__Verrucomicrobiota;c__Verrucomicrobiae;o__Verrucomicrobiales;f__Akkermansiaceae;g__Akkermansia;s__Akkermansia glycaniphila	d__Bacteria;p__Verrucomicrobia;c__Verrucomicrobiae;o__Verrucomicrobiales;f__Akkermansiaceae;g__Akkermansia;s__Akkermansia glycaniphila	GCA_900097105.1	Complete Genome	94.56	0.68	10/27/2016	11
d__Bacteria;p__Verrucomicrobiota;c__Verrucomicrobiae;o__Verrucomicrobiales;f__Akkermansiaceae;g__Akkermansia;s__Akkermansia muciniphila	d__Bacteria;p__Verrucomicrobia;c__Verrucomicrobiae;o__Verrucomicrobiales;f__Akkermansiaceae;g__Akkermansia;s__Akkermansia muciniphila	GCA_000020225.1	Complete Genome	97.96	0	5/5/2008	11
d__Bacteria;p__Proteobacteria;c__Gammaproteobacteria;o__Burkholderiales;f__Burkholderiaceae;g__Albidiferax;s__Albidiferax koreense	d__Bacteria;p__Proteobacteria;c__Betaproteobacteria;o__Burkholderiales;f__Comamonadaceae;g__Rhodoferax;s__Rhodoferax koreense	GCA_001955695.1	Complete Genome	99.84	0.47	1/18/2017	11
d__Bacteria;p__Proteobacteria;c__Gammaproteobacteria;o__Burkholderiales;f__Burkholderiaceae;g__Alcaligenes;s__Alcaligenes aquatilis	d__Bacteria;p__Proteobacteria;c__Betaproteobacteria;o__Burkholderiales;f__Alcaligenaceae;g__Alcaligenes;s__Alcaligenes faecalis	GCA_002242175.1	Complete Genome	100	0.12	8/7/2017	11
d__Bacteria;p__Proteobacteria;c__Gammaproteobacteria;o__Burkholderiales;f__Burkholderiaceae;g__Alcaligenes;s__Alcaligenes faecalis	d__Bacteria;p__Proteobacteria;c__Betaproteobacteria;o__Burkholderiales;f__Alcaligenaceae;g__Alcaligenes;s__Alcaligenes faecalis	GCA_002443155.1	Complete Genome	100	0	10/4/2017	11
d__Bacteria;p__Proteobacteria;c__Gammaproteobacteria;o__Pseudomonadales;f__Alcanivoracaceae;g__Alcanivorax;s__Alcanivorax borkumensis	d__Bacteria;p__Proteobacteria;c__Gammaproteobacteria;o__Oceanospirillales;f__Alcanivoracaceae;g__Alcanivorax;s__	GCA_001010505.1	Complete Genome	100	0.37	7/3/2014	11
d__Bacteria;p__Proteobacteria;c__Gammaproteobacteria;o__Pseudomonadales;f__Alcanivoracaceae;g__Alcanivorax;s__Alcanivorax dieselolei	d__Bacteria;p__Proteobacteria;c__Gammaproteobacteria;o__Oceanospirillales;f__Alcanivoracaceae;g__Alcanivorax;s__Alcanivorax dieselolei	GCA_000300005.1	Complete Genome	100	0.37	9/28/2012	11
d__Bacteria;p__Proteobacteria;c__Gammaproteobacteria;o__Pseudomonadales;f__Alcanivoracaceae;g__Alcanivorax;s__Alcanivorax xenomutans	d__Bacteria;p__Proteobacteria;c__Gammaproteobacteria;o__Oceanospirillales;f__Alcanivoracaceae;g__Alcanivorax;s__Alcanivorax xenomutans	GCA_002072815.1	Complete Genome	100	0.74	3/27/2017	11
d__Bacteria;p__Proteobacteria;c__Gammaproteobacteria;o__Pseudomonadales;f__Alcanivoracaceae;g__Alcanivorax_A;s__Alcanivorax_A pacificus	d__Bacteria;p__Proteobacteria;c__Gammaproteobacteria;o__Oceanospirillales;f__Alcanivoracaceae;g__Alcanivorax;s__Alcanivorax pacificus	GCA_000299335.2	Complete Genome	99.26	0.56	1/9/2015	11
d__Bacteria;p__Bacteroidota;c__Bacteroidia;o__Flavobacteriales;f__Flavobacteriaceae;g__Algibacter_A;s__Algibacter_A alginicilyticus	d__Bacteria;p__Bacteroidetes;c__Flavobacteriia;o__Flavobacteriales;f__Flavobacteriaceae;g__Algibacter;s__Algibacter alginicilyticus	GCA_001310225.1	Complete Genome	98.68	0.53	10/13/2015	11
d__Bacteria;p__Bacteroidota;c__Bacteroidia;o__Cytophagales;f__Cyclobacteriaceae;g__Algoriphagus;s__Algoriphagus sp001593605	d__Bacteria;p__Bacteroidetes;c__Cytophagia;o__Cytophagales;f__Cyclobacteriaceae;g__Algoriphagus;s__	GCA_001593605.1	Complete Genome	100	0	3/17/2016	11
d__Bacteria;p__Campylobacterota;c__Campylobacteria;o__Campylobacterales;f__Arcobacteraceae;g__Aliarcobacter;s__Aliarcobacter butzleri	d__Bacteria;p__Proteobacteria;c__Epsilonproteobacteria;o__Campylobacterales;f__Campylobacteraceae;g__Arcobacter;s__Arcobacter butzleri	GCA_000284355.1	Complete Genome	100	0	9/2/2011	11
d__Bacteria;p__Campylobacterota;c__Campylobacteria;o__Campylobacterales;f__Arcobacteraceae;g__Aliarcobacter;s__Aliarcobacter sp000284235	d__Bacteria;p__Proteobacteria;c__Epsilonproteobacteria;o__Campylobacterales;f__Campylobacteraceae;g__Arcobacter;s__	GCA_000284235.1	Complete Genome	99.59	0.41	9/2/2011	11
d__Bacteria;p__Proteobacteria;c__Gammaproteobacteria;o__Burkholderiales;f__Burkholderiaceae;g__Alicycliphilus;s__Alicycliphilus denitrificans	d__Bacteria;p__Proteobacteria;c__Betaproteobacteria;o__Burkholderiales;f__Comamonadaceae;g__Alicycliphilus;s__Alicycliphilus denitrificans	GCA_000179015.2	Complete Genome	99.54	0.77	1/7/2011	11
d__Bacteria;p__Proteobacteria;c__Gammaproteobacteria;o__Enterobacterales;f__Vibrionaceae;g__Aliivibrio;s__Aliivibrio fischeri	d__Bacteria;p__Proteobacteria;c__Gammaproteobacteria;o__Vibrionales;f__Vibrionaceae;g__Aliivibrio;s__Aliivibrio fischeri	GCA_000011805.1	Complete Genome	99.8	0	4/2/2008	11
d__Bacteria;p__Proteobacteria;c__Gammaproteobacteria;o__Enterobacterales;f__Vibrionaceae;g__Aliivibrio;s__Aliivibrio salmonicida	d__Bacteria;p__Proteobacteria;c__Gammaproteobacteria;o__Vibrionales;f__Vibrionaceae;g__Aliivibrio;s__Aliivibrio salmonicida	GCA_000196495.1	Complete Genome	99.39	1.71	10/1/2008	11
d__Bacteria;p__Proteobacteria;c__Gammaproteobacteria;o__Enterobacterales;f__Vibrionaceae;g__Aliivibrio;s__Aliivibrio wodanis	d__Bacteria;p__Proteobacteria;c__Gammaproteobacteria;o__Vibrionales;f__Vibrionaceae;g__Aliivibrio;s__Aliivibrio wodanis	GCA_000953695.1	Complete Genome	99.7	1.22	9/30/2014	11
d__Bacteria;p__Bacteroidota;c__Bacteroidia;o__Bacteroidales;f__Rikenellaceae;g__Alistipes;s__Alistipes finegoldii	d__Bacteria;p__Bacteroidetes;c__Bacteroidia;o__Bacteroidales;f__Rikenellaceae;g__Alistipes;s__Alistipes finegoldii	GCA_000265365.1	Complete Genome	100	0	6/8/2012	11
d__Bacteria;p__Proteobacteria;c__Gammaproteobacteria;o__Nitrococcales;f__Halorhodospiraceae;g__Alkalilimnicola;s__Alkalilimnicola ehrlichii	d__Bacteria;p__Proteobacteria;c__Gammaproteobacteria;o__Chromatiales;f__Ectothiorhodospiraceae;g__Alkalilimnicola;s__Alkalilimnicola ehrlichii	GCA_000014785.1	Complete Genome	100	0.59	9/12/2006	11
d__Bacteria;p__Firmicutes_A;c__Clostridia;o__Peptostreptococcales;f__Natronincolaceae;g__Alkaliphilus_A;s__Alkaliphilus_A metalliredigens	d__Bacteria;p__Firmicutes;c__Clostridia;o__Clostridiales;f__Clostridiaceae;g__Alkaliphilus;s__Alkaliphilus metalliredigens	GCA_000016985.1	Complete Genome	99.29	2.13	6/28/2007	11
d__Bacteria;p__Firmicutes_A;c__Clostridia;o__Peptostreptococcales;f__Natronincolaceae;g__Alkaliphilus_B;s__Alkaliphilus_B oremlandii	d__Bacteria;p__Firmicutes;c__Clostridia;o__Clostridiales;f__Clostridiaceae;g__Alkaliphilus;s__Alkaliphilus oremlandii	GCA_000018325.1	Complete Genome	98.58	0.95	10/11/2007	11
d__Bacteria;p__Bacteroidota;c__Bacteroidia;o__Bacteroidales;f__Marinilabiliaceae;g__Alkalitalea;s__Alkalitalea saponilacus	d__Bacteria;p__Bacteroidetes;c__Bacteroidia;o__Marinilabiliales;f__Marinilabiliaceae;g__Alkalitalea;s__Alkalitalea saponilacus	GCA_002201795.1	Complete Genome	99.46	1.09	6/20/2017	11
d__Bacteria;p__Proteobacteria;c__Gammaproteobacteria;o__Chromatiales;f__Chromatiaceae;g__Allochromatium;s__Allochromatium vinosum	d__Bacteria;p__Proteobacteria;c__Gammaproteobacteria;o__Chromatiales;f__Chromatiaceae;g__Allochromatium;s__Allochromatium vinosum	GCA_000025485.1	Complete Genome	99.74	0.63	2/16/2010	11
d__Bacteria;p__Proteobacteria;c__Gammaproteobacteria;o__Francisellales;f__Francisellaceae;g__Allofrancisella;s__Allofrancisella guangzhouensis	d__Bacteria;p__Proteobacteria;c__Gammaproteobacteria;o__Thiotrichales;f__Francisellaceae;g__Allofrancisella;s__Allofrancisella guangzhouensis	GCA_000815225.1	Complete Genome	96.63	0.98	1/6/2015	11
d__Bacteria;p__Proteobacteria;c__Alphaproteobacteria;o__Rhizobiales;f__Rhizobiaceae;g__Allorhizobium;s__Allorhizobium sp001713475	d__Bacteria;p__Proteobacteria;c__Alphaproteobacteria;o__Rhizobiales;f__Rhizobiaceae;g__Agrobacterium;s__	GCA_001713475.1	Complete Genome	100	0.58	8/25/2016	11
d__Bacteria;p__Proteobacteria;c__Alphaproteobacteria;o__Rhizobiales;f__Rhizobiaceae;g__Allorhizobium;s__Allorhizobium sp002600635	d__Bacteria;p__Proteobacteria;c__Alphaproteobacteria;o__Rhizobiales;f__Rhizobiaceae;g__Rhizobium;s__	GCA_002600635.1	Complete Genome	98.91	1.18	10/20/2017	11
d__Bacteria;p__Proteobacteria;c__Alphaproteobacteria;o__Rhizobiales;f__Rhizobiaceae;g__Allorhizobium;s__Allorhizobium vitis_A	d__Bacteria;p__Proteobacteria;c__Alphaproteobacteria;o__Rhizobiales;f__Rhizobiaceae;g__Agrobacterium;s__Agrobacterium vitis	GCA_000016285.1	Complete Genome	99.67	1.44	1/27/2009	11
d__Bacteria;p__Proteobacteria;c__Alphaproteobacteria;o__Sphingomonadales;f__Sphingomonadaceae;g__Altererythrobacter;s__Altererythrobacter epoxidivorans	d__Bacteria;p__Proteobacteria;c__Alphaproteobacteria;o__Sphingomonadales;f__Erythrobacteraceae;g__Altererythrobacter;s__Altererythrobacter epoxidivorans	GCA_001281485.1	Complete Genome	99.25	1.31	9/14/2015	11
d__Bacteria;p__Proteobacteria;c__Alphaproteobacteria;o__Sphingomonadales;f__Sphingomonadaceae;g__Altererythrobacter;s__Altererythrobacter ishigakiensis	d__Bacteria;p__Proteobacteria;c__Alphaproteobacteria;o__Sphingomonadales;f__Erythrobacteraceae;g__Altererythrobacter;s__Altererythrobacter ishigakiensis	GCA_001663155.1	Complete Genome	98.86	0.73	6/15/2016	11
d__Bacteria;p__Proteobacteria;c__Alphaproteobacteria;o__Sphingomonadales;f__Sphingomonadaceae;g__Altererythrobacter_A;s__Altererythrobacter_A marensis	d__Bacteria;p__Proteobacteria;c__Alphaproteobacteria;o__Sphingomonadales;f__Erythrobacteraceae;g__Altererythrobacter;s__Altererythrobacter marensis	GCA_001028625.1	Complete Genome	99.48	0.62	6/12/2015	11
d__Bacteria;p__Proteobacteria;c__Alphaproteobacteria;o__Sphingomonadales;f__Sphingomonadaceae;g__Altererythrobacter_B;s__Altererythrobacter_B dongtanensis	d__Bacteria;p__Proteobacteria;c__Alphaproteobacteria;o__Sphingomonadales;f__Erythrobacteraceae;g__Altererythrobacter;s__Altererythrobacter dongtanensis	GCA_001698205.1	Complete Genome	99.52	0.17	8/2/2016	11
d__Bacteria;p__Proteobacteria;c__Alphaproteobacteria;o__Sphingomonadales;f__Sphingomonadaceae;g__Altererythrobacter_B;s__Altererythrobacter_B mangrovi	d__Bacteria;p__Proteobacteria;c__Alphaproteobacteria;o__Sphingomonadales;f__Erythrobacteraceae;g__Altererythrobacter;s__Altererythrobacter mangrovi	GCA_002269345.1	Complete Genome	99.05	0.77	8/24/2017	11
d__Bacteria;p__Proteobacteria;c__Gammaproteobacteria;o__Enterobacterales;f__Alteromonadaceae;g__Alteromonas;s__Alteromonas abrolhosensis	d__Bacteria;p__Proteobacteria;c__Gammaproteobacteria;o__Alteromonadales;f__Alteromonadaceae;g__Alteromonas;s__Alteromonas macleodii	GCA_000299995.1	Complete Genome	100	0.24	9/28/2012	11
d__Bacteria;p__Proteobacteria;c__Gammaproteobacteria;o__Enterobacterales;f__Alteromonadaceae;g__Alteromonas;s__Alteromonas australica	d__Bacteria;p__Proteobacteria;c__Gammaproteobacteria;o__Alteromonadales;f__Alteromonadaceae;g__Alteromonas;s__Alteromonas australica	GCA_000730385.1	Complete Genome	99.59	0.17	7/17/2014	11
d__Bacteria;p__Proteobacteria;c__Gammaproteobacteria;o__Enterobacterales;f__Alteromonadaceae;g__Alteromonas;s__Alteromonas gracilis	d__Bacteria;p__Proteobacteria;c__Gammaproteobacteria;o__Alteromonadales;f__Alteromonadaceae;g__Alteromonas;s__	GCA_001886375.1	Complete Genome	99.95	0.28	11/28/2016	11
d__Bacteria;p__Proteobacteria;c__Gammaproteobacteria;o__Enterobacterales;f__Alteromonadaceae;g__Alteromonas;s__Alteromonas macleodii	d__Bacteria;p__Proteobacteria;c__Gammaproteobacteria;o__Alteromonadales;f__Alteromonadaceae;g__Alteromonas;s__Alteromonas macleodii	GCA_000172635.2	Complete Genome	99.66	0.51	9/21/2012	11
d__Bacteria;p__Proteobacteria;c__Gammaproteobacteria;o__Enterobacterales;f__Alteromonadaceae;g__Alteromonas;s__Alteromonas mediterranea	d__Bacteria;p__Proteobacteria;c__Gammaproteobacteria;o__Alteromonadales;f__Alteromonadaceae;g__Alteromonas;s__Alteromonas mediterranea	GCA_001886395.1	Complete Genome	99.84	4.18	11/28/2016	11
d__Bacteria;p__Proteobacteria;c__Gammaproteobacteria;o__Enterobacterales;f__Alteromonadaceae;g__Alteromonas;s__Alteromonas naphthalenivorans	d__Bacteria;p__Proteobacteria;c__Gammaproteobacteria;o__Alteromonadales;f__Alteromonadaceae;g__Alteromonas;s__Alteromonas naphthalenivorans	GCA_000213655.1	Complete Genome	99.95	0.17	5/13/2011	11
d__Bacteria;p__Proteobacteria;c__Gammaproteobacteria;o__Enterobacterales;f__Alteromonadaceae;g__Alteromonas;s__Alteromonas sp002831605	d__Bacteria;p__Proteobacteria;c__Gammaproteobacteria;o__Alteromonadales;f__Alteromonadaceae;g__Alteromonas;s__	GCA_002831605.1	Complete Genome	99.95	0.34	12/11/2017	11
d__Bacteria;p__Proteobacteria;c__Gammaproteobacteria;o__Enterobacterales;f__Alteromonadaceae;g__Alteromonas;s__Alteromonas stellipolaris	d__Bacteria;p__Proteobacteria;c__Gammaproteobacteria;o__Alteromonadales;f__Alteromonadaceae;g__Alteromonas;s__Alteromonas stellipolaris	GCA_001632825.1	Complete Genome	99.84	0.67	4/27/2016	11
d__Bacteria;p__Proteobacteria;c__Alphaproteobacteria;o__Rhizobiales;f__Rhizobiaceae;g__Aminobacter;s__Aminobacter aminovorans	d__Bacteria;p__Proteobacteria;c__Alphaproteobacteria;o__Rhizobiales;f__Phyllobacteriaceae;g__Aminobacter;s__Aminobacter aminovorans	GCA_001605015.1	Complete Genome	99.3	1.13	3/31/2016	11
d__Bacteria;p__Proteobacteria;c__Alphaproteobacteria;o__Rhizobiales;f__Rhizobiaceae;g__Aminobacter;s__Aminobacter sp003071665	d__Bacteria;p__Proteobacteria;c__Alphaproteobacteria;o__Rhizobiales;f__Phyllobacteriaceae;g__Aminobacter;s__	GCA_003071665.1	Complete Genome	99.3	1.62	4/25/2018	11
d__Bacteria;p__Synergistota;c__Synergistia;o__Synergistales;f__Aminobacteriaceae;g__Aminobacterium;s__Aminobacterium colombiense	d__Bacteria;p__Synergistetes;c__Synergistia;o__Synergistales;f__Synergistaceae;g__Aminobacterium;s__Aminobacterium colombiense	GCA_000025885.1	Complete Genome	100	0	4/5/2010	11
d__Bacteria;p__Firmicutes_B;c__Desulfotomaculia;o__Ammonifexales;f__Ammonificaceae;g__Ammonifex;s__Ammonifex degensii	d__Bacteria;p__Firmicutes;c__Clostridia;o__Thermoanaerobacterales;f__Thermoanaerobacteraceae;g__Ammonifex;s__Ammonifex degensii	GCA_000024605.1	Complete Genome	95.84	0	10/8/2009	11
d__Bacteria;p__Firmicutes;c__Bacilli;o__Bacillales;f__Amphibacillaceae;g__Amphibacillus;s__Amphibacillus xylanus	d__Bacteria;p__Firmicutes;c__Bacilli;o__Bacillales;f__Bacillaceae;g__Amphibacillus;s__Amphibacillus xylanus	GCA_000307165.1	Complete Genome	98.68	0.22	10/1/2012	11
d__Bacteria;p__Actinobacteriota;c__Actinobacteria;o__Mycobacteriales;f__Pseudonocardiaceae;g__Amycolatopsis;s__Amycolatopsis albispora	d__Bacteria;p__Actinobacteria;c__Actinobacteria;o__Pseudonocardiales;f__Pseudonocardiaceae;g__Amycolatopsis;s__Amycolatopsis albispora	GCA_003312875.1	Complete Genome	100	0.86	7/11/2018	11
d__Bacteria;p__Actinobacteriota;c__Actinobacteria;o__Mycobacteriales;f__Pseudonocardiaceae;g__Amycolatopsis;s__Amycolatopsis japonica	d__Bacteria;p__Actinobacteria;c__Actinobacteria;o__Pseudonocardiales;f__Pseudonocardiaceae;g__Amycolatopsis;s__Amycolatopsis japonica	GCA_000732925.1	Complete Genome	100	0.08	7/24/2014	11
d__Bacteria;p__Actinobacteriota;c__Actinobacteria;o__Mycobacteriales;f__Pseudonocardiaceae;g__Amycolatopsis;s__Amycolatopsis keratiniphila	d__Bacteria;p__Actinobacteria;c__Actinobacteria;o__Pseudonocardiales;f__Pseudonocardiaceae;g__Amycolatopsis;s__Amycolatopsis orientalis	GCA_000400635.2	Complete Genome	99.51	0.25	2/18/2014	11
d__Bacteria;p__Actinobacteriota;c__Actinobacteria;o__Mycobacteriales;f__Pseudonocardiaceae;g__Amycolatopsis;s__Amycolatopsis mediterranei	d__Bacteria;p__Actinobacteria;c__Actinobacteria;o__Pseudonocardiales;f__Pseudonocardiaceae;g__Amycolatopsis;s__Amycolatopsis mediterranei	GCA_000220945.1	Complete Genome	100	0	7/19/2011	11
d__Bacteria;p__Actinobacteriota;c__Actinobacteria;o__Mycobacteriales;f__Pseudonocardiaceae;g__Amycolatopsis;s__Amycolatopsis methanolica	d__Bacteria;p__Actinobacteria;c__Actinobacteria;o__Pseudonocardiales;f__Pseudonocardiaceae;g__Amycolatopsis;s__Amycolatopsis methanolica	GCA_000739085.1	Complete Genome	100	0	8/12/2014	11
d__Bacteria;p__Actinobacteriota;c__Actinobacteria;o__Mycobacteriales;f__Pseudonocardiaceae;g__Amycolatopsis;s__Amycolatopsis orientalis	d__Bacteria;p__Actinobacteria;c__Actinobacteria;o__Pseudonocardiales;f__Pseudonocardiaceae;g__Amycolatopsis;s__Amycolatopsis orientalis	GCA_000943515.2	Complete Genome	99.88	1.23	6/22/2016	11
d__Bacteria;p__Actinobacteriota;c__Actinobacteria;o__Mycobacteriales;f__Pseudonocardiaceae;g__Amycolatopsis;s__Amycolatopsis sp002796545	d__Bacteria;p__Actinobacteria;c__Actinobacteria;o__Pseudonocardiales;f__Pseudonocardiaceae;g__Amycolatopsis;s__	GCA_002796545.1	Complete Genome	99.51	0	11/27/2017	11
d__Bacteria;p__Actinobacteriota;c__Actinobacteria;o__Mycobacteriales;f__Pseudonocardiaceae;g__Amycolatopsis;s__Amycolatopsis sp002849735	d__Bacteria;p__Actinobacteria;c__Actinobacteria;o__Pseudonocardiales;f__Pseudonocardiaceae;g__Amycolatopsis;s__	GCA_002849735.1	Complete Genome	99.88	0	1/3/2018	11
d__Bacteria;p__Cyanobacteria;c__Cyanobacteriia;o__Cyanobacteriales;f__Nostocaceae;g__Anabaena_A;s__Anabaena_A cylindrica	d__Bacteria;p__Cyanobacteria;c__;o__Nostocales;f__Nostocaceae;g__Anabaena;s__Anabaena cylindrica	GCA_000317695.1	Complete Genome	99.44	0	12/7/2012	11
d__Bacteria;p__Cyanobacteria;c__Cyanobacteriia;o__Cyanobacteriales;f__Nostocaceae;g__Anabaenopsis;s__Anabaenopsis sp000316625	d__Bacteria;p__Cyanobacteria;c__;o__Nostocales;f__Nostocaceae;g__Nostoc;s__	GCA_000316625.1	Complete Genome	99.26	0.33	12/4/2012	11
d__Bacteria;p__Firmicutes_A;c__Clostridia;o__Tissierellales;f__Helcococcaceae;g__Anaerococcus;s__Anaerococcus mediterraneensis	d__Bacteria;p__Firmicutes;c__Tissierellia;o__Tissierellales;f__Peptoniphilaceae;g__Anaerococcus;s__Anaerococcus mediterraneensis	GCA_900128415.1	Complete Genome	99.27	0.15	11/25/2016	11
d__Bacteria;p__Firmicutes_A;c__Clostridia;o__Tissierellales;f__Helcococcaceae;g__Anaerococcus;s__Anaerococcus prevotii	d__Bacteria;p__Firmicutes;c__Tissierellia;o__Tissierellales;f__Peptoniphilaceae;g__Anaerococcus;s__Anaerococcus prevotii	GCA_000024105.1	Complete Genome	99.39	0	8/28/2009	11
d__Bacteria;p__Chloroflexota;c__Anaerolineae;o__Anaerolineales;f__Anaerolineaceae;g__Anaerolinea;s__Anaerolinea thermophila	d__Bacteria;p__Chloroflexi;c__Anaerolineae;o__Anaerolineales;f__Anaerolineaceae;g__Anaerolinea;s__Anaerolinea thermophila	GCA_000199675.1	Complete Genome	93.64	4.73	1/24/2011	11
d__Bacteria;p__Myxococcota;c__Myxococcia;o__Myxococcales;f__Anaeromyxobacteraceae;g__Anaeromyxobacter;s__Anaeromyxobacter dehalogenans	d__Bacteria;p__Proteobacteria;c__Deltaproteobacteria;o__Myxococcales;f__Anaeromyxobacteraceae;g__Anaeromyxobacter;s__	GCA_000020805.1	Complete Genome	99.35	0	8/15/2008	11
d__Bacteria;p__Myxococcota;c__Myxococcia;o__Myxococcales;f__Anaeromyxobacteraceae;g__Anaeromyxobacter;s__Anaeromyxobacter dehalogenans_B	d__Bacteria;p__Proteobacteria;c__Deltaproteobacteria;o__Myxococcales;f__Anaeromyxobacteraceae;g__Anaeromyxobacter;s__Anaeromyxobacter dehalogenans	GCA_000013385.1	Complete Genome	99.35	0	1/27/2006	11
d__Bacteria;p__Myxococcota;c__Myxococcia;o__Myxococcales;f__Anaeromyxobacteraceae;g__Anaeromyxobacter;s__Anaeromyxobacter sp000017505	d__Bacteria;p__Proteobacteria;c__Deltaproteobacteria;o__Myxococcales;f__Anaeromyxobacteraceae;g__Anaeromyxobacter;s__	GCA_000017505.1	Complete Genome	99.35	0.65	7/17/2007	11
d__Bacteria;p__Firmicutes_A;c__Clostridia;o__Lachnospirales;f__Lachnospiraceae;g__Anaerostipes;s__Anaerostipes hadrus	d__Bacteria;p__Firmicutes;c__Clostridia;o__Clostridiales;f__Lachnospiraceae;g__Anaerostipes;s__Anaerostipes hadrus	GCA_001998765.1	Complete Genome	99.33	1.34	2/14/2017	11
d__Bacteria;p__Firmicutes_A;c__Clostridia;o__Lachnospirales;f__Anaerotignaceae;g__Anaerotignum;s__Anaerotignum propionicum	d__Bacteria;p__Firmicutes;c__Clostridia;o__Clostridiales;f__Lachnospiraceae;g__Anaerotignum;s__Anaerotignum propionicum	GCA_001561955.1	Complete Genome	96.64	0	2/16/2016	11
d__Bacteria;p__Proteobacteria;c__Alphaproteobacteria;o__Rickettsiales;f__Anaplasmataceae;g__Anaplasma;s__Anaplasma centrale	d__Bacteria;p__Proteobacteria;c__Alphaproteobacteria;o__Rickettsiales;f__Anaplasmataceae;g__Anaplasma;s__Anaplasma centrale	GCA_000024505.1	Complete Genome	100	0.64	11/24/2009	11
d__Bacteria;p__Proteobacteria;c__Alphaproteobacteria;o__Rickettsiales;f__Anaplasmataceae;g__Anaplasma;s__Anaplasma marginale	d__Bacteria;p__Proteobacteria;c__Alphaproteobacteria;o__Rickettsiales;f__Anaplasmataceae;g__Anaplasma;s__Anaplasma marginale	GCA_000020305.1	Complete Genome	100	1.28	2/3/2009	11
d__Bacteria;p__Proteobacteria;c__Alphaproteobacteria;o__Rickettsiales;f__Anaplasmataceae;g__Anaplasma;s__Anaplasma phagocytophilum	d__Bacteria;p__Proteobacteria;c__Alphaproteobacteria;o__Rickettsiales;f__Anaplasmataceae;g__Anaplasma;s__Anaplasma phagocytophilum	GCA_000013125.1	Complete Genome	99.57	3.5	2/21/2006	11
d__Bacteria;p__Proteobacteria;c__Alphaproteobacteria;o__Rhizobiales;f__Anderseniellaceae;g__Anderseniella;s__Anderseniella sp900149695	d__Bacteria;p__Proteobacteria;c__Alphaproteobacteria;o__Rhizobiales;f__Rhodobiaceae;g__Anderseniella;s__	GCA_900149695.1	Complete Genome	100	0.22	5/2/2018	11
d__Bacteria;p__Firmicutes_I;c__Bacilli_A;o__Aneurinibacillales;f__Aneurinibacillaceae;g__Aneurinibacillus;s__Aneurinibacillus soli	d__Bacteria;p__Firmicutes;c__Bacilli;o__Bacillales;f__Paenibacillaceae;g__Aneurinibacillus;s__Aneurinibacillus soli	GCA_002355375.1	Complete Genome	97.7	3.14	1/13/2016	11
d__Bacteria;p__Firmicutes_I;c__Bacilli_A;o__Aneurinibacillales;f__Aneurinibacillaceae;g__Aneurinibacillus;s__Aneurinibacillus thermoaerophilus	d__Bacteria;p__Firmicutes;c__Bacilli;o__Bacillales;f__Paenibacillaceae;g__Aneurinibacillus;s__	GCA_001439585.2	Complete Genome	96.89	1.39	1/25/2016	11
d__Bacteria;p__Firmicutes;c__Bacilli;o__Bacillales;f__Anoxybacillaceae;g__Anoxybacillus;s__Anoxybacillus flavithermus	d__Bacteria;p__Firmicutes;c__Bacilli;o__Bacillales;f__Bacillaceae;g__Anoxybacillus;s__Anoxybacillus flavithermus	GCA_002243705.1	Complete Genome	99.4	0.56	8/8/2017	11
d__Bacteria;p__Firmicutes;c__Bacilli;o__Bacillales;f__Anoxybacillaceae;g__Anoxybacillus;s__Anoxybacillus flavithermus_F	d__Bacteria;p__Firmicutes;c__Bacilli;o__Bacillales;f__Bacillaceae;g__Anoxybacillus;s__Anoxybacillus flavithermus	GCA_002197485.1	Complete Genome	99.44	0	6/16/2017	11
d__Bacteria;p__Firmicutes;c__Bacilli;o__Bacillales;f__Anoxybacillaceae;g__Anoxybacillus;s__Anoxybacillus gonensis	d__Bacteria;p__Firmicutes;c__Bacilli;o__Bacillales;f__Bacillaceae;g__Anoxybacillus;s__Anoxybacillus gonensis	GCA_001187595.1	Complete Genome	99.44	0.56	7/27/2015	11
d__Bacteria;p__Firmicutes;c__Bacilli;o__Bacillales;f__Anoxybacillaceae;g__Anoxybacillus_A;s__Anoxybacillus_A amylolyticus	d__Bacteria;p__Firmicutes;c__Bacilli;o__Bacillales;f__Bacillaceae;g__Anoxybacillus;s__Anoxybacillus amylolyticus	GCA_001634285.1	Complete Genome	99.44	0.01	4/29/2016	11
d__Bacteria;p__Firmicutes;c__Bacilli;o__Bacillales;f__Anoxybacillaceae;g__Anoxybacillus_A;s__Anoxybacillus_A sp001634265	d__Bacteria;p__Firmicutes;c__Bacilli;o__Bacillales;f__Bacillaceae;g__Anoxybacillus;s__	GCA_001634305.1	Complete Genome	99.44	1.28	4/29/2016	11
d__Bacteria;p__Proteobacteria;c__Alphaproteobacteria;o__Rhodobacterales;f__Rhodobacteraceae;g__Antarctobacter;s__Antarctobacter heliothermus_B	d__Bacteria;p__Proteobacteria;c__Alphaproteobacteria;o__Rhodobacterales;f__Rhodobacteraceae;g__Antarctobacter;s__Antarctobacter heliothermus	GCA_002237555.1	Complete Genome	99.55	1.43	7/31/2017	11
d__Bacteria;p__Cyanobacteria;c__Cyanobacteriia;o__Cyanobacteriales;f__Nostocaceae;g__Aphanizomenon_A;s__Aphanizomenon_A sp001277295	d__Bacteria;p__Cyanobacteria;c__;o__Nostocales;f__Nostocaceae;g__Anabaena;s__	GCA_001277295.1	Complete Genome	99.78	0.22	9/1/2015	11
d__Bacteria;p__Proteobacteria;c__Gammaproteobacteria;o__Burkholderiales;f__Burkholderiaceae;g__Aquabacterium;s__Aquabacterium olei	d__Bacteria;p__Proteobacteria;c__Betaproteobacteria;o__Burkholderiales;f__;g__Aquabacterium;s__Aquabacterium olei	GCA_003100395.1	Complete Genome	99.38	0	5/9/2018	11
d__Bacteria;p__Proteobacteria;c__Alphaproteobacteria;o__Caulobacterales;f__Hyphomonadaceae;g__Aquidulcibacter;s__Aquidulcibacter sp001602435	d__Bacteria;p__Proteobacteria;c__Alphaproteobacteria;o__Rhodobacterales;f__Hyphomonadaceae;g__;s__	GCA_001602435.1	Complete Genome	98.16	0.41	3/30/2016	11
d__Bacteria;p__Actinobacteriota;c__Actinobacteria;o__Actinomycetales;f__Actinomycetaceae;g__Arcanobacterium;s__Arcanobacterium haemolyticum	d__Bacteria;p__Actinobacteria;c__Actinobacteria;o__Actinomycetales;f__Actinomycetaceae;g__Arcanobacterium;s__Arcanobacterium haemolyticum	GCA_000092365.1	Complete Genome	97.99	0	5/27/2010	11
d__Bacteria;p__Campylobacterota;c__Campylobacteria;o__Campylobacterales;f__Arcobacteraceae;g__Arcobacter;s__Arcobacter nitrofigilis	d__Bacteria;p__Proteobacteria;c__Epsilonproteobacteria;o__Campylobacterales;f__Campylobacteraceae;g__Arcobacter;s__Arcobacter nitrofigilis	GCA_000092245.1	Complete Genome	99.59	2.98	5/17/2010	11
d__Bacteria;p__Bacteroidota;c__Bacteroidia;o__Cytophagales;f__Spirosomaceae;g__Arcticibacterium;s__Arcticibacterium luteifluviistationis	d__Bacteria;p__Bacteroidetes;c__Cytophagia;o__Cytophagales;f__Cytophagaceae;g__Arcticibacterium;s__Arcticibacterium luteifluviistationis	GCA_003258705.1	Complete Genome	98.36	1.19	6/20/2018	11
d__Bacteria;p__Bacteroidota;c__Bacteroidia;o__Flavobacteriales;f__Flavobacteriaceae;g__Arenibacter;s__Arenibacter algicola	d__Bacteria;p__Bacteroidetes;c__Flavobacteriia;o__Flavobacteriales;f__Flavobacteriaceae;g__Arenibacter;s__Arenibacter algicola	GCA_002234495.1	Complete Genome	99.67	1.08	7/27/2017	11
d__Bacteria;p__Proteobacteria;c__Gammaproteobacteria;o__Burkholderiales;f__Rhodocyclaceae;g__Aromatoleum;s__Aromatoleum aromaticum	d__Bacteria;p__Proteobacteria;c__Betaproteobacteria;o__Rhodocyclales;f__Rhodocyclaceae;g__Aromatoleum;s__Aromatoleum aromaticum	GCA_000025965.1	Complete Genome	100	0	12/3/2004	11
d__Bacteria;p__Actinobacteriota;c__Actinobacteria;o__Actinomycetales;f__Dermatophilaceae;g__Arsenicicoccus;s__Arsenicicoccus sp001189535	d__Bacteria;p__Actinobacteria;c__Actinobacteria;o__Micrococcales;f__Intrasporangiaceae;g__Arsenicicoccus;s__	GCA_001189535.1	Complete Genome	100	0	7/31/2015	11
d__Bacteria;p__Actinobacteriota;c__Actinobacteria;o__Actinomycetales;f__Micrococcaceae;g__Arthrobacter;s__Arthrobacter sp001969265	d__Bacteria;p__Actinobacteria;c__Actinobacteria;o__Micrococcales;f__Micrococcaceae;g__Arthrobacter;s__	GCA_001969265.1	Complete Genome	99.71	1.44	1/23/2017	11
d__Bacteria;p__Actinobacteriota;c__Actinobacteria;o__Actinomycetales;f__Micrococcaceae;g__Arthrobacter_A;s__Arthrobacter_A alpinus	d__Bacteria;p__Actinobacteria;c__Actinobacteria;o__Micrococcales;f__Micrococcaceae;g__Arthrobacter;s__Arthrobacter alpinus	GCA_000755585.2	Complete Genome	99.51	1.33	1/4/2016	11
d__Bacteria;p__Actinobacteriota;c__Actinobacteria;o__Actinomycetales;f__Micrococcaceae;g__Arthrobacter_A;s__Arthrobacter_A alpinus_A	d__Bacteria;p__Actinobacteria;c__Actinobacteria;o__Micrococcales;f__Micrococcaceae;g__Arthrobacter;s__Arthrobacter alpinus	GCA_001294625.1	Complete Genome	99.54	1.95	9/18/2015	11
d__Bacteria;p__Actinobacteriota;c__Actinobacteria;o__Actinomycetales;f__Micrococcaceae;g__Arthrobacter_A;s__Arthrobacter_A alpinus_C	d__Bacteria;p__Actinobacteria;c__Actinobacteria;o__Micrococcales;f__Micrococcaceae;g__Arthrobacter;s__Arthrobacter alpinus	GCA_001445575.1	Complete Genome	98.43	1.49	11/18/2015	11
d__Bacteria;p__Actinobacteriota;c__Actinobacteria;o__Actinomycetales;f__Micrococcaceae;g__Arthrobacter_A;s__Arthrobacter_A sp000785535	d__Bacteria;p__Actinobacteria;c__Actinobacteria;o__Micrococcales;f__Micrococcaceae;g__Arthrobacter;s__	GCA_000785535.1	Complete Genome	99.31	2.63	11/19/2014	11
d__Bacteria;p__Actinobacteriota;c__Actinobacteria;o__Actinomycetales;f__Micrococcaceae;g__Arthrobacter_A;s__Arthrobacter_A sp001281315	d__Bacteria;p__Actinobacteria;c__Actinobacteria;o__Micrococcales;f__Micrococcaceae;g__Arthrobacter;s__	GCA_001281315.1	Complete Genome	97.88	1.75	9/14/2015	11
d__Bacteria;p__Actinobacteriota;c__Actinobacteria;o__Actinomycetales;f__Micrococcaceae;g__Arthrobacter_A;s__Arthrobacter_A sp003268655	d__Bacteria;p__Actinobacteria;c__Actinobacteria;o__Micrococcales;f__Micrococcaceae;g__Arthrobacter;s__	GCA_003268655.1	Complete Genome	99.77	2.41	6/27/2018	none
d__Bacteria;p__Actinobacteriota;c__Actinobacteria;o__Actinomycetales;f__Micrococcaceae;g__Arthrobacter_F;s__Arthrobacter_F crystallopoietes	d__Bacteria;p__Actinobacteria;c__Actinobacteria;o__Micrococcales;f__Micrococcaceae;g__Arthrobacter;s__Arthrobacter crystallopoietes	GCA_002849715.1	Complete Genome	99.31	4.2	1/3/2018	11
d__Bacteria;p__Actinobacteriota;c__Actinobacteria;o__Actinomycetales;f__Micrococcaceae;g__Arthrobacter_I;s__Arthrobacter_I sp001750145	d__Bacteria;p__Actinobacteria;c__Actinobacteria;o__Micrococcales;f__Micrococcaceae;g__Arthrobacter;s__	GCA_001750145.1	Complete Genome	99.71	0.88	9/30/2016	11
d__Bacteria;p__Cyanobacteria;c__Cyanobacteriia;o__Cyanobacteriales;f__Phormidiaceae;g__Arthrospira;s__Arthrospira maxima	d__Bacteria;p__Cyanobacteria;c__;o__Oscillatoriales;f__Microcoleaceae;g__Arthrospira;s__	GCA_003060805.1	Complete Genome	99.93	0.38	4/23/2018	11
d__Bacteria;p__Proteobacteria;c__Alphaproteobacteria;o__Acetobacterales;f__Acetobacteraceae;g__Asaia;s__Asaia bogorensis	d__Bacteria;p__Proteobacteria;c__Alphaproteobacteria;o__Rhodospirillales;f__Acetobacteraceae;g__Asaia;s__Asaia bogorensis	GCA_001547995.1	Complete Genome	99.75	0	10/15/2015	11
d__Bacteria;p__Proteobacteria;c__Alphaproteobacteria;o__Caulobacterales;f__Caulobacteraceae;g__Asticcacaulis;s__Asticcacaulis excentricus	d__Bacteria;p__Proteobacteria;c__Alphaproteobacteria;o__Caulobacterales;f__Caulobacteraceae;g__Asticcacaulis;s__Asticcacaulis excentricus	GCA_000175215.2	Complete Genome	99.68	0	12/22/2010	11
d__Bacteria;p__Cyanobacteria;c__Cyanobacteriia;o__Cyanobacteriales;f__Nostocaceae;g__Aulosira;s__Aulosira sp002368175	d__Bacteria;p__Cyanobacteria;c__;o__Nostocales;f__Rivulariaceae;g__Calothrix;s__	GCA_002368175.1	Complete Genome	99.33	0.78	6/25/2017	11
d__Bacteria;p__Actinobacteriota;c__Actinobacteria;o__Actinomycetales;f__Microbacteriaceae;g__Aurantimicrobium;s__Aurantimicrobium minutum	d__Bacteria;p__Actinobacteria;c__Actinobacteria;o__Micrococcales;f__Microbacteriaceae;g__Aurantimicrobium;s__Aurantimicrobium minutum	GCA_002355535.1	Complete Genome	97.47	0	5/12/2016	11
d__Bacteria;p__Actinobacteriota;c__Actinobacteria;o__Actinomycetales;f__Microbacteriaceae;g__Aurantimicrobium;s__Aurantimicrobium sp003194085	d__Bacteria;p__Actinobacteria;c__Actinobacteria;o__Micrococcales;f__Microbacteriaceae;g__Aurantimicrobium;s__	GCA_003194085.1	Complete Genome	97.47	0	6/6/2018	11
d__Bacteria;p__Proteobacteria;c__Alphaproteobacteria;o__Rhizobiales;f__Rhizobiaceae;g__Aureimonas;s__Aureimonas sp001442755	d__Bacteria;p__Proteobacteria;c__Alphaproteobacteria;o__Rhizobiales;f__Aurantimonadaceae;g__Aureimonas;s__	GCA_001442755.1	Complete Genome	99.19	0.4	11/12/2015	11
d__Bacteria;p__Firmicutes;c__Bacilli;o__Staphylococcales;f__Auricoccaceae;g__Auricoccus;s__Auricoccus indicus	d__Bacteria;p__Firmicutes;c__Bacilli;o__Bacillales;f__Staphylococcaceae;g__Auricoccus;s__Auricoccus indicus	GCA_001989575.1	Complete Genome	95.29	0.55	2/7/2017	11
d__Bacteria;p__Proteobacteria;c__Gammaproteobacteria;o__Burkholderiales;f__Rhodocyclaceae;g__Azoarcus_A;s__Azoarcus_A sp000349945	d__Bacteria;p__Proteobacteria;c__Betaproteobacteria;o__Rhodocyclales;f__Zoogloeaceae;g__Azoarcus;s__	GCA_000349945.1	Complete Genome	99.9	1.28	11/30/2011	11
d__Bacteria;p__Proteobacteria;c__Gammaproteobacteria;o__Burkholderiales;f__Rhodocyclaceae;g__Azoarcus_A;s__Azoarcus_A sp001190925	d__Bacteria;p__Proteobacteria;c__Betaproteobacteria;o__Rhodocyclales;f__Zoogloeaceae;g__Azoarcus;s__	GCA_001190925.1	Complete Genome	99.79	1.18	8/3/2015	11
d__Bacteria;p__Proteobacteria;c__Gammaproteobacteria;o__Burkholderiales;f__Rhodocyclaceae;g__Azoarcus_B;s__Azoarcus_B olearius	d__Bacteria;p__Proteobacteria;c__Betaproteobacteria;o__Rhodocyclales;f__Zoogloeaceae;g__Azoarcus;s__Azoarcus olearius	GCA_001682385.1	Complete Genome	99.94	0.41	7/8/2016	11
d__Bacteria;p__Proteobacteria;c__Gammaproteobacteria;o__Burkholderiales;f__Rhodocyclaceae;g__Azoarcus_C;s__Azoarcus_C communis_A	d__Bacteria;p__Proteobacteria;c__Betaproteobacteria;o__Rhodocyclales;f__Zoogloeaceae;g__Azoarcus;s__Azoarcus communis	GCA_003111645.1	Complete Genome	99.94	0.93	5/10/2018	11
d__Bacteria;p__Proteobacteria;c__Gammaproteobacteria;o__Burkholderiales;f__Rhodocyclaceae;g__Azoarcus_C;s__Azoarcus_C communis_B	d__Bacteria;p__Proteobacteria;c__Betaproteobacteria;o__Rhodocyclales;f__Zoogloeaceae;g__Azoarcus;s__Azoarcus communis	GCA_003111665.1	Complete Genome	100	1.35	5/10/2018	11
d__Bacteria;p__Proteobacteria;c__Alphaproteobacteria;o__Rhizobiales;f__Xanthobacteraceae;g__Azorhizobium;s__Azorhizobium caulinodans	d__Bacteria;p__Proteobacteria;c__Alphaproteobacteria;o__Rhizobiales;f__Xanthobacteraceae;g__Azorhizobium;s__Azorhizobium caulinodans	GCA_000010525.1	Complete Genome	100	0	10/16/2007	11
d__Bacteria;p__Proteobacteria;c__Gammaproteobacteria;o__Burkholderiales;f__Rhodocyclaceae;g__Azospira;s__Azospira oryzae	d__Bacteria;p__Proteobacteria;c__Betaproteobacteria;o__Rhodocyclales;f__Rhodocyclaceae;g__Azospira;s__Azospira oryzae	GCA_000236665.1	Complete Genome	100	0.12	12/5/2011	11
d__Bacteria;p__Proteobacteria;c__Alphaproteobacteria;o__Azospirillales;f__Azospirillaceae;g__Azospirillum;s__Azospirillum brasilense	d__Bacteria;p__Proteobacteria;c__Alphaproteobacteria;o__Rhodospirillales;f__Rhodospirillaceae;g__Azospirillum;s__Azospirillum brasilense	GCA_001315015.1	Complete Genome	100	3.29	10/15/2015	11
d__Bacteria;p__Proteobacteria;c__Alphaproteobacteria;o__Azospirillales;f__Azospirillaceae;g__Azospirillum;s__Azospirillum brasilense_B	d__Bacteria;p__Proteobacteria;c__Alphaproteobacteria;o__Rhodospirillales;f__Rhodospirillaceae;g__Azospirillum;s__Azospirillum brasilense	GCA_000632475.2	Complete Genome	100	3.29	6/5/2014	11
d__Bacteria;p__Proteobacteria;c__Alphaproteobacteria;o__Azospirillales;f__Azospirillaceae;g__Azospirillum;s__Azospirillum lipoferum_B	d__Bacteria;p__Proteobacteria;c__Alphaproteobacteria;o__Rhodospirillales;f__Rhodospirillaceae;g__Azospirillum;s__Azospirillum lipoferum	GCA_000010725.1	Complete Genome	100	2.85	2/16/2010	11
d__Bacteria;p__Proteobacteria;c__Alphaproteobacteria;o__Azospirillales;f__Azospirillaceae;g__Azospirillum;s__Azospirillum lipoferum_C	d__Bacteria;p__Proteobacteria;c__Alphaproteobacteria;o__Rhodospirillales;f__Rhodospirillaceae;g__Azospirillum;s__Azospirillum lipoferum	GCA_000283655.1	Complete Genome	100	3.07	11/16/2011	11
d__Bacteria;p__Proteobacteria;c__Alphaproteobacteria;o__Azospirillales;f__Azospirillaceae;g__Azospirillum;s__Azospirillum sp003119115	d__Bacteria;p__Proteobacteria;c__Alphaproteobacteria;o__Rhodospirillales;f__Rhodospirillaceae;g__Azospirillum;s__	GCA_003119115.1	Complete Genome	100	3.73	5/11/2018	11
d__Bacteria;p__Proteobacteria;c__Alphaproteobacteria;o__Azospirillales;f__Azospirillaceae;g__Azospirillum;s__Azospirillum sp003233655	d__Bacteria;p__Proteobacteria;c__Alphaproteobacteria;o__Rhodospirillales;f__Rhodospirillaceae;g__Azospirillum;s__	GCA_003233655.1	Complete Genome	100	3.07	6/16/2018	11
d__Bacteria;p__Proteobacteria;c__Alphaproteobacteria;o__Azospirillales;f__Azospirillaceae;g__Azospirillum;s__Azospirillum thiophilum	d__Bacteria;p__Proteobacteria;c__Alphaproteobacteria;o__Rhodospirillales;f__Rhodospirillaceae;g__Azospirillum;s__Azospirillum thiophilum	GCA_001305595.1	Complete Genome	100	3.07	10/2/2015	11
d__Bacteria;p__Proteobacteria;c__Alphaproteobacteria;o__Azospirillales;f__Azospirillaceae;g__Azospirillum;s__Azospirillum thiophilum_A	d__Bacteria;p__Proteobacteria;c__Alphaproteobacteria;o__Rhodospirillales;f__Rhodospirillaceae;g__Azospirillum;s__Azospirillum thiophilum	GCA_003130795.1	Complete Genome	98.46	2.47	5/17/2018	11
d__Bacteria;p__Proteobacteria;c__Gammaproteobacteria;o__Pseudomonadales;f__Pseudomonadaceae;g__Azotobacter;s__Azotobacter chroococcum	d__Bacteria;p__Proteobacteria;c__Gammaproteobacteria;o__Pseudomonadales;f__Pseudomonadaceae;g__Azotobacter;s__Azotobacter chroococcum	GCA_000817975.1	Complete Genome	98.77	0.96	1/14/2015	11
d__Bacteria;p__Proteobacteria;c__Gammaproteobacteria;o__Pseudomonadales;f__Pseudomonadaceae;g__Azotobacter;s__Azotobacter vinelandii	d__Bacteria;p__Proteobacteria;c__Gammaproteobacteria;o__Pseudomonadales;f__Pseudomonadaceae;g__Azotobacter;s__Azotobacter vinelandii	GCA_000021045.1	Complete Genome	99.59	1.01	4/14/2009	11
d__Bacteria;p__Proteobacteria;c__Alphaproteobacteria;o__Rhizobiales;f__Rhizobiaceae;g__B7;s__B7 sp001889605	d__Bacteria;p__Proteobacteria;c__Alphaproteobacteria;o__Rhizobiales;f__Phyllobacteriaceae;g__Mesorhizobium;s__	GCA_001889605.1	Complete Genome	99.59	1.15	12/6/2016	11
d__Bacteria;p__Firmicutes;c__Bacilli;o__Bacillales;f__Bacillaceae;g__Bacillus;s__Bacillus altitudinis	d__Bacteria;p__Firmicutes;c__Bacilli;o__Bacillales;f__Bacillaceae;g__Bacillus;s__Bacillus pumilus	GCA_001700735.1	Complete Genome	99.59	0.21	8/8/2016	11
d__Bacteria;p__Firmicutes;c__Bacilli;o__Bacillales;f__Bacillaceae;g__Bacillus;s__Bacillus amyloliquefaciens	d__Bacteria;p__Firmicutes;c__Bacilli;o__Bacillales;f__Bacillaceae;g__Bacillus;s__Bacillus amyloliquefaciens	GCA_002173635.1	Complete Genome	99.44	1.35	6/6/2017	11
d__Bacteria;p__Firmicutes;c__Bacilli;o__Bacillales;f__Bacillaceae;g__Bacillus;s__Bacillus atrophaeus	d__Bacteria;p__Firmicutes;c__Bacilli;o__Bacillales;f__Bacillaceae;g__Bacillus;s__Bacillus atrophaeus	GCA_002688645.1	Complete Genome	98.93	0.53	10/24/2017	11
d__Bacteria;p__Firmicutes;c__Bacilli;o__Bacillales;f__Bacillaceae;g__Bacillus;s__Bacillus glycinifermentans	d__Bacteria;p__Firmicutes;c__Bacilli;o__Bacillales;f__Bacillaceae;g__Bacillus;s__Bacillus glycinifermentans	GCA_900093775.1	Complete Genome	98.96	0.45	8/3/2016	11
d__Bacteria;p__Firmicutes;c__Bacilli;o__Bacillales;f__Bacillaceae;g__Bacillus;s__Bacillus inaquosorum	d__Bacteria;p__Firmicutes;c__Bacilli;o__Bacillales;f__Bacillaceae;g__Bacillus;s__Bacillus subtilis	GCA_002163815.1	Complete Genome	99.75	0.2	6/2/2017	11
d__Bacteria;p__Firmicutes;c__Bacilli;o__Bacillales;f__Bacillaceae;g__Bacillus;s__Bacillus licheniformis	d__Bacteria;p__Firmicutes;c__Bacilli;o__Bacillales;f__Bacillaceae;g__Bacillus;s__Bacillus licheniformis	GCA_002236895.1	Complete Genome	99.03	0	7/28/2017	11
d__Bacteria;p__Firmicutes;c__Bacilli;o__Bacillales;f__Bacillaceae;g__Bacillus;s__Bacillus marinus	d__Bacteria;p__Firmicutes;c__Bacilli;o__Bacillales;f__Bacillaceae;g__Bacillus;s__Bacillus subtilis	GCA_000227465.1	Complete Genome	99.74	0.27	10/5/2011	11
d__Bacteria;p__Firmicutes;c__Bacilli;o__Bacillales;f__Bacillaceae;g__Bacillus;s__Bacillus paralicheniformis	d__Bacteria;p__Firmicutes;c__Bacilli;o__Bacillales;f__Bacillaceae;g__Bacillus;s__Bacillus paralicheniformis	GCA_002393225.1	Complete Genome	98.76	0.02	9/28/2017	11
d__Bacteria;p__Firmicutes;c__Bacilli;o__Bacillales;f__Bacillaceae;g__Bacillus;s__Bacillus pumilus	d__Bacteria;p__Firmicutes;c__Bacilli;o__Bacillales;f__Bacillaceae;g__Bacillus;s__Bacillus pumilus	GCA_900186955.1	Complete Genome	99.59	0.21	8/15/2017	11
d__Bacteria;p__Firmicutes;c__Bacilli;o__Bacillales;f__Bacillaceae;g__Bacillus;s__Bacillus safensis	d__Bacteria;p__Firmicutes;c__Bacilli;o__Bacillales;f__Bacillaceae;g__Bacillus;s__	GCA_000800825.1	Complete Genome	99.59	0.24	12/11/2014	11
d__Bacteria;p__Firmicutes;c__Bacilli;o__Bacillales;f__Bacillaceae;g__Bacillus;s__Bacillus siamensis	d__Bacteria;p__Firmicutes;c__Bacilli;o__Bacillales;f__Bacillaceae;g__Bacillus;s__Bacillus siamensis	GCA_002850535.1	Complete Genome	98.7	0.76	1/3/2018	11
d__Bacteria;p__Firmicutes;c__Bacilli;o__Bacillales;f__Bacillaceae;g__Bacillus;s__Bacillus sonorensis	d__Bacteria;p__Firmicutes;c__Bacilli;o__Bacillales;f__Bacillaceae;g__Bacillus;s__Bacillus sonorensis	GCA_002202015.1	Complete Genome	99.06	1.18	6/20/2017	11
d__Bacteria;p__Firmicutes;c__Bacilli;o__Bacillales;f__Bacillaceae;g__Bacillus;s__Bacillus subtilis	d__Bacteria;p__Firmicutes;c__Bacilli;o__Bacillales;f__Bacillaceae;g__Bacillus;s__Bacillus subtilis	GCA_002269195.1	Complete Genome	99.81	0.19	8/24/2017	11
d__Bacteria;p__Firmicutes;c__Bacilli;o__Bacillales;f__Bacillaceae;g__Bacillus;s__Bacillus velezensis	d__Bacteria;p__Firmicutes;c__Bacilli;o__Bacillales;f__Bacillaceae;g__Bacillus;s__Bacillus velezensis	GCA_001593395.2	Complete Genome	99.58	0.06	4/29/2016	11
d__Bacteria;p__Firmicutes;c__Bacilli;o__Bacillales;f__Bacillaceae;g__Bacillus;s__Bacillus xiamenensis	d__Bacteria;p__Firmicutes;c__Bacilli;o__Bacillales;f__Bacillaceae;g__Bacillus;s__Bacillus xiamenensis	GCA_001857925.1	Complete Genome	99.38	0	10/31/2016	11
d__Bacteria;p__Firmicutes;c__Bacilli;o__Bacillales;f__Bacillaceae_G;g__Bacillus_A;s__Bacillus_A anthracis	d__Bacteria;p__Firmicutes;c__Bacilli;o__Bacillales;f__Bacillaceae;g__Bacillus;s__Bacillus cereus	GCA_000833045.1	Complete Genome	99.23	0.35	2/5/2015	11
d__Bacteria;p__Firmicutes;c__Bacilli;o__Bacillales;f__Bacillaceae_G;g__Bacillus_A;s__Bacillus_A cereus	d__Bacteria;p__Firmicutes;c__Bacilli;o__Bacillales;f__Bacillaceae;g__Bacillus;s__Bacillus cereus	GCA_002224345.1	Complete Genome	99.13	0.46	7/24/2017	11
d__Bacteria;p__Firmicutes;c__Bacilli;o__Bacillales;f__Bacillaceae_G;g__Bacillus_A;s__Bacillus_A cereus_AD	d__Bacteria;p__Firmicutes;c__Bacilli;o__Bacillales;f__Bacillaceae;g__Bacillus;s__	GCA_001831375.1	Complete Genome	99.23	0.31	10/24/2016	11
d__Bacteria;p__Firmicutes;c__Bacilli;o__Bacillales;f__Bacillaceae_G;g__Bacillus_A;s__Bacillus_A cereus_T	d__Bacteria;p__Firmicutes;c__Bacilli;o__Bacillales;f__Bacillaceae;g__Bacillus;s__Bacillus cereus	GCA_000832845.1	Complete Genome	99.16	0.32	2/5/2015	11
d__Bacteria;p__Firmicutes;c__Bacilli;o__Bacillales;f__Bacillaceae_G;g__Bacillus_A;s__Bacillus_A cytotoxicus	d__Bacteria;p__Firmicutes;c__Bacilli;o__Bacillales;f__Bacillaceae;g__Bacillus;s__Bacillus cytotoxicus	GCA_000017425.1	Complete Genome	98.85	0	7/17/2007	11
d__Bacteria;p__Firmicutes;c__Bacilli;o__Bacillales;f__Bacillaceae_G;g__Bacillus_A;s__Bacillus_A mycoides	d__Bacteria;p__Firmicutes;c__Bacilli;o__Bacillales;f__Bacillaceae;g__Bacillus;s__Bacillus mycoides	GCA_000018825.1	Complete Genome	99.01	0.38	12/21/2007	11
d__Bacteria;p__Firmicutes;c__Bacilli;o__Bacillales;f__Bacillaceae_G;g__Bacillus_A;s__Bacillus_A pseudomycoides	d__Bacteria;p__Firmicutes;c__Bacilli;o__Bacillales;f__Bacillaceae;g__Bacillus;s__Bacillus mycoides	GCA_000742855.1	Complete Genome	99.42	0.02	8/21/2014	11
d__Bacteria;p__Firmicutes;c__Bacilli;o__Bacillales;f__Bacillaceae_G;g__Bacillus_A;s__Bacillus_A thuringiensis	d__Bacteria;p__Firmicutes;c__Bacilli;o__Bacillales;f__Bacillaceae;g__Bacillus;s__Bacillus thuringiensis	GCA_000193355.1	Complete Genome	98.97	0.11	3/28/2011	11
d__Bacteria;p__Firmicutes;c__Bacilli;o__Bacillales;f__Bacillaceae_G;g__Bacillus_A;s__Bacillus_A thuringiensis_J	d__Bacteria;p__Firmicutes;c__Bacilli;o__Bacillales;f__Bacillaceae;g__Bacillus;s__Bacillus thuringiensis	GCA_002184245.1	Complete Genome	98.87	0.53	6/9/2017	11
d__Bacteria;p__Firmicutes;c__Bacilli;o__Bacillales;f__Bacillaceae_G;g__Bacillus_A;s__Bacillus_A thuringiensis_K	d__Bacteria;p__Firmicutes;c__Bacilli;o__Bacillales;f__Bacillaceae;g__Bacillus;s__Bacillus thuringiensis	GCA_001595725.1	Complete Genome	98.86	0.77	3/22/2016	11
d__Bacteria;p__Firmicutes;c__Bacilli;o__Bacillales;f__Bacillaceae_G;g__Bacillus_A;s__Bacillus_A thuringiensis_N	d__Bacteria;p__Firmicutes;c__Bacilli;o__Bacillales;f__Bacillaceae;g__Bacillus;s__Bacillus thuringiensis	GCA_001455345.1	Complete Genome	99.01	0.77	12/2/2015	11
d__Bacteria;p__Firmicutes;c__Bacilli;o__Bacillales;f__Bacillaceae_G;g__Bacillus_A;s__Bacillus_A thuringiensis_S	d__Bacteria;p__Firmicutes;c__Bacilli;o__Bacillales;f__Bacillaceae;g__Bacillus;s__Bacillus cereus	GCA_000021305.1	Complete Genome	99.01	0.01	12/19/2008	11
d__Bacteria;p__Firmicutes;c__Bacilli;o__Bacillales;f__Bacillaceae_G;g__Bacillus_A;s__Bacillus_A toyonensis	d__Bacteria;p__Firmicutes;c__Bacilli;o__Bacillales;f__Bacillaceae;g__Bacillus;s__Bacillus thuringiensis	GCA_000300475.1	Complete Genome	99.33	0.01	10/1/2012	11
d__Bacteria;p__Firmicutes;c__Bacilli;o__Bacillales;f__Bacillaceae_A;g__Bacillus_AA;s__Bacillus_AA kochii	d__Bacteria;p__Firmicutes;c__Bacilli;o__Bacillales;f__Bacillaceae;g__Bacillus;s__Bacillus kochii	GCA_002276165.1	Complete Genome	98.91	1.91	8/29/2017	11
d__Bacteria;p__Firmicutes;c__Bacilli;o__Bacillales;f__Bacillaceae_A;g__Bacillus_AB;s__Bacillus_AB infantis	d__Bacteria;p__Firmicutes;c__Bacilli;o__Bacillales;f__Bacillaceae;g__Bacillus;s__Bacillus infantis	GCA_000473245.1	Complete Genome	98.36	1.23	9/30/2013	11
d__Bacteria;p__Firmicutes;c__Bacilli;o__Bacillales;f__Bacillaceae_C;g__Bacillus_AH;s__Bacillus_AH lentus	d__Bacteria;p__Firmicutes;c__Bacilli;o__Bacillales;f__Bacillaceae;g__Bacillus;s__Bacillus lentus	GCA_900478165.1	Complete Genome	95.36	3.14	6/18/2018	11
d__Bacteria;p__Firmicutes;c__Bacilli;o__Bacillales;f__Salisediminibacteriaceae;g__Bacillus_AR;s__Bacillus_AR cellulosilyticus	d__Bacteria;p__Firmicutes;c__Bacilli;o__Bacillales;f__Bacillaceae;g__Bacillus;s__Bacillus cellulosilyticus	GCA_000177235.2	Complete Genome	99.01	1.6	12/27/2010	11
d__Bacteria;p__Firmicutes;c__Bacilli;o__Bacillales;f__Bacillaceae_I;g__Bacillus_AU;s__Bacillus_AU cohnii	d__Bacteria;p__Firmicutes;c__Bacilli;o__Bacillales;f__Bacillaceae;g__Bacillus;s__Bacillus cohnii	GCA_002250055.1	Complete Genome	98.5	3.24	8/14/2017	11
d__Bacteria;p__Firmicutes;c__Bacilli;o__Bacillales;f__Bacillaceae;g__Bacillus_AY;s__Bacillus_AY weihaiensis	d__Bacteria;p__Firmicutes;c__Bacilli;o__Bacillales;f__Bacillaceae;g__Bacillus;s__Bacillus weihaiensis	GCA_001889165.1	Complete Genome	98.97	1.91	12/5/2016	11
d__Bacteria;p__Firmicutes;c__Bacilli;o__Bacillales;f__Bacillaceae_H;g__Bacillus_C;s__Bacillus_C aryabhattai	d__Bacteria;p__Firmicutes;c__Bacilli;o__Bacillales;f__Bacillaceae;g__Bacillus;s__Bacillus aryabhattai	GCA_002688605.1	Complete Genome	99.43	0.07	10/24/2017	11
d__Bacteria;p__Firmicutes;c__Bacilli;o__Bacillales;f__Bacillaceae_H;g__Bacillus_C;s__Bacillus_C flexus	d__Bacteria;p__Firmicutes;c__Bacilli;o__Bacillales;f__Bacillaceae;g__Bacillus;s__Bacillus flexus	GCA_002024265.1	Complete Genome	98.79	1.15	3/9/2017	11
d__Bacteria;p__Firmicutes;c__Bacilli;o__Bacillales;f__Bacillaceae_H;g__Bacillus_C;s__Bacillus_C megaterium	d__Bacteria;p__Firmicutes;c__Bacilli;o__Bacillales;f__Bacillaceae;g__Bacillus;s__Bacillus megaterium	GCA_000025805.1	Complete Genome	99.43	0.07	4/16/2010	11
d__Bacteria;p__Firmicutes;c__Bacilli;o__Bacillales;f__Bacillaceae_C;g__Bacillus_E;s__Bacillus_E coagulans	d__Bacteria;p__Firmicutes;c__Bacilli;o__Bacillales;f__Bacillaceae;g__Bacillus;s__Bacillus coagulans	GCA_000217835.1	Complete Genome	100	0	6/10/2011	11
d__Bacteria;p__Firmicutes;c__Bacilli;o__Bacillales;f__Bacillaceae_C;g__Bacillus_E;s__Bacillus_E coagulans_A	d__Bacteria;p__Firmicutes;c__Bacilli;o__Bacillales;f__Bacillaceae;g__Bacillus;s__Bacillus coagulans	GCA_001039495.1	Complete Genome	99.39	0	6/25/2015	11
d__Bacteria;p__Firmicutes;c__Bacilli;o__Bacillales;f__Bacillaceae_I;g__Bacillus_G;s__Bacillus_G horikoshii_C	d__Bacteria;p__Firmicutes;c__Bacilli;o__Bacillales;f__Bacillaceae;g__Bacillus;s__Bacillus horikoshii	GCA_002157855.1	Complete Genome	98.56	1.58	5/25/2017	11
d__Bacteria;p__Firmicutes;c__Bacilli;o__Bacillales;f__Bacillaceae_D;g__Bacillus_H;s__Bacillus_H clausii	d__Bacteria;p__Firmicutes;c__Bacilli;o__Bacillales;f__Bacillaceae;g__Bacillus;s__Bacillus clausii	GCA_002250115.1	Complete Genome	98.67	1	8/14/2017	11
d__Bacteria;p__Firmicutes;c__Bacilli;o__Bacillales;f__Bacillaceae_D;g__Bacillus_H;s__Bacillus_H oshimensis	d__Bacteria;p__Firmicutes;c__Bacilli;o__Bacillales;f__Bacillaceae;g__Bacillus;s__Bacillus lehensis	GCA_000706725.1	Complete Genome	98.67	0.67	6/13/2014	11
d__Bacteria;p__Firmicutes;c__Bacilli;o__Bacillales;f__Bacillaceae_D;g__Bacillus_H;s__Bacillus_H rhizosphaerae	d__Bacteria;p__Firmicutes;c__Bacilli;o__Bacillales;f__Bacillaceae;g__Bacillus;s__Bacillus clausii	GCA_000009825.1	Complete Genome	98.67	0.33	12/30/2004	11
d__Bacteria;p__Firmicutes;c__Bacilli;o__Bacillales;f__Bacillaceae_H;g__Bacillus_I;s__Bacillus_I filamentosus	d__Bacteria;p__Firmicutes;c__Bacilli;o__Bacillales;f__Bacillaceae;g__Bacillus;s__Bacillus endophyticus	GCA_000972245.3	Complete Genome	99.27	1.01	4/22/2016	11
d__Bacteria;p__Firmicutes;c__Bacilli;o__Bacillales;f__Caldibacillaceae;g__Bacillus_J;s__Bacillus_J thermoamylovorans	d__Bacteria;p__Firmicutes;c__Bacilli;o__Bacillales;f__Bacillaceae;g__Bacillus;s__Bacillus thermoamylovorans	GCA_003096215.1	Complete Genome	98.79	1.67	5/7/2018	11
d__Bacteria;p__Firmicutes;c__Bacilli;o__Bacillales;f__Bacillaceae_D;g__Bacillus_L;s__Bacillus_L krulwichiae	d__Bacteria;p__Firmicutes;c__Bacilli;o__Bacillales;f__Bacillaceae;g__Bacillus;s__Bacillus krulwichiae	GCA_002109385.1	Complete Genome	98.68	1.66	4/25/2017	11
d__Bacteria;p__Firmicutes;c__Bacilli;o__Bacillales;f__Bacillaceae_D;g__Bacillus_M;s__Bacillus_M okuhidensis	d__Bacteria;p__Firmicutes;c__Bacilli;o__Bacillales;f__Bacillaceae;g__Bacillus;s__Bacillus halodurans	GCA_000011145.1	Complete Genome	99.33	1.33	5/11/2004	11
d__Bacteria;p__Firmicutes;c__Bacilli;o__Bacillales;f__Domibacillaceae_A;g__Bacillus_O;s__Bacillus_O smithii	d__Bacteria;p__Firmicutes;c__Bacilli;o__Bacillales;f__Bacillaceae;g__Bacillus;s__Bacillus smithii	GCA_001050115.1	Complete Genome	99.04	0	7/8/2015	11
d__Bacteria;p__Firmicutes;c__Bacilli;o__Bacillales_A;f__Planococcaceae;g__Bacillus_R;s__Bacillus_R sp002736105	d__Bacteria;p__Firmicutes;c__Bacilli;o__Bacillales;f__Planococcaceae;g__Solibacillus;s__	GCA_002736105.1	Complete Genome	99.34	0.44	10/30/2017	11
d__Bacteria;p__Firmicutes;c__Bacilli;o__Bacillales;f__Bacillaceae_D;g__Bacillus_S;s__Bacillus_S pseudofirmus	d__Bacteria;p__Firmicutes;c__Bacilli;o__Bacillales;f__Bacillaceae;g__Bacillus;s__Bacillus pseudofirmus	GCA_000005825.2	Complete Genome	98.68	1.32	12/15/2010	11
d__Bacteria;p__Firmicutes;c__Bacilli;o__Bacillales;f__Bacillaceae_A;g__Bacillus_W;s__Bacillus_W sp000747345	d__Bacteria;p__Firmicutes;c__Bacilli;o__Bacillales;f__Bacillaceae;g__Bacillus;s__	GCA_000747345.1	Complete Genome	98.83	0.63	9/3/2014	11
d__Bacteria;p__Firmicutes;c__Bacilli;o__Bacillales;f__Bacillaceae_A;g__Bacillus_X;s__Bacillus_X muralis_A	d__Bacteria;p__Firmicutes;c__Bacilli;o__Bacillales;f__Bacillaceae;g__Bacillus;s__Bacillus muralis	GCA_001645685.2	Complete Genome	98.36	1.17	8/31/2016	11
d__Bacteria;p__Firmicutes;c__Bacilli;o__Bacillales;f__Bacillaceae_A;g__Bacillus_X;s__Bacillus_X simplex	d__Bacteria;p__Firmicutes;c__Bacilli;o__Bacillales;f__Bacillaceae;g__Bacillus;s__Bacillus simplex	GCA_002243645.1	Complete Genome	98.63	1.6	8/8/2017	11
d__Bacteria;p__Firmicutes;c__Bacilli;o__Bacillales;f__Bacillaceae_A;g__Bacillus_X;s__Bacillus_X simplex_A	d__Bacteria;p__Firmicutes;c__Bacilli;o__Bacillales;f__Bacillaceae;g__Bacillus;s__Bacillus simplex	GCA_001578185.1	Complete Genome	98.91	3.72	3/1/2016	11
d__Bacteria;p__Firmicutes;c__Bacilli;o__Bacillales;f__Bacillaceae_A;g__Bacillus_Z;s__Bacillus_Z methanolicus_A	d__Bacteria;p__Firmicutes;c__Bacilli;o__Bacillales;f__Bacillaceae;g__Bacillus;s__Bacillus methanolicus	GCA_000724485.1	Complete Genome	99.45	1.98	7/9/2014	11
d__Bacteria;p__Bacteroidota;c__Bacteroidia;o__Bacteroidales;f__UBA932;g__Bact-08;s__Bact-08 sp000473305	d__Bacteria;p__Bacteroidetes;c__Bacteroidia;o__Bacteroidales;f__;g__;s__	GCA_000473305.1	Complete Genome	96.03	0	9/30/2013	11
d__Bacteria;p__Proteobacteria;c__Gammaproteobacteria;o__Pseudomonadales;f__Saccharospirillaceae;g__Bacterioplanes;s__Bacterioplanes sanyensis	d__Bacteria;p__Proteobacteria;c__Gammaproteobacteria;o__Oceanospirillales;f__Oceanospirillaceae;g__Bacterioplanes;s__Bacterioplanes sanyensis	GCA_002237535.1	Complete Genome	99.05	3.53	7/31/2017	11
d__Bacteria;p__Bdellovibrionota;c__Bacteriovoracia;o__Bacteriovoracales;f__Bacteriovoracaceae;g__Bacteriovorax;s__Bacteriovorax stolpii	d__Bacteria;p__Proteobacteria;c__Oligoflexia;o__Bacteriovoracales;f__Bacteriovoracaceae;g__Bacteriovorax;s__Bacteriovorax stolpii	GCA_002872415.1	Complete Genome	93.3	1.79	1/11/2018	11
d__Bacteria;p__Bacteroidota;c__Bacteroidia;o__Bacteroidales;f__Bacteroidaceae;g__Bacteroides;s__Bacteroides caccae	d__Bacteria;p__Bacteroidetes;c__Bacteroidia;o__Bacteroidales;f__Bacteroidaceae;g__Bacteroides;s__Bacteroides caccae	GCA_002222615.2	Complete Genome	99.3	0.08	8/30/2017	11
d__Bacteria;p__Bacteroidota;c__Bacteroidia;o__Bacteroidales;f__Bacteroidaceae;g__Bacteroides;s__Bacteroides cellulosilyticus	d__Bacteria;p__Bacteroidetes;c__Bacteroidia;o__Bacteroidales;f__Bacteroidaceae;g__Bacteroides;s__Bacteroides cellulosilyticus	GCA_001318345.1	Complete Genome	99.26	0.93	10/16/2015	11
d__Bacteria;p__Bacteroidota;c__Bacteroidia;o__Bacteroidales;f__Bacteroidaceae;g__Bacteroides;s__Bacteroides fragilis	d__Bacteria;p__Bacteroidetes;c__Bacteroidia;o__Bacteroidales;f__Bacteroidaceae;g__Bacteroides;s__Bacteroides fragilis	GCA_000025985.1	Complete Genome	99.26	0	3/3/2005	11
d__Bacteria;p__Bacteroidota;c__Bacteroidia;o__Bacteroidales;f__Bacteroidaceae;g__Bacteroides;s__Bacteroides fragilis_A	d__Bacteria;p__Bacteroidetes;c__Bacteroidia;o__Bacteroidales;f__Bacteroidaceae;g__Bacteroides;s__Bacteroides fragilis	GCA_002849695.1	Complete Genome	99.26	1.49	1/3/2018	11
d__Bacteria;p__Bacteroidota;c__Bacteroidia;o__Bacteroidales;f__Bacteroidaceae;g__Bacteroides;s__Bacteroides helcogenes	d__Bacteria;p__Bacteroidetes;c__Bacteroidia;o__Bacteroidales;f__Bacteroidaceae;g__Bacteroides;s__Bacteroides helcogenes	GCA_000186225.1	Complete Genome	99.26	0.74	1/18/2011	11
d__Bacteria;p__Bacteroidota;c__Bacteroidia;o__Bacteroidales;f__Bacteroidaceae;g__Bacteroides;s__Bacteroides heparinolyticus	d__Bacteria;p__Bacteroidetes;c__Bacteroidia;o__Bacteroidales;f__Bacteroidaceae;g__Bacteroides;s__Bacteroides heparinolyticus	GCA_002998535.1	Complete Genome	98.33	0	3/14/2018	11
d__Bacteria;p__Bacteroidota;c__Bacteroidia;o__Bacteroidales;f__Bacteroidaceae;g__Bacteroides;s__Bacteroides ovatus	d__Bacteria;p__Bacteroidetes;c__Bacteroidia;o__Bacteroidales;f__Bacteroidaceae;g__Bacteroides;s__Bacteroides ovatus	GCA_900095495.1	Complete Genome	99	0.12	10/7/2016	11
d__Bacteria;p__Bacteroidota;c__Bacteroidia;o__Bacteroidales;f__Bacteroidaceae;g__Bacteroides;s__Bacteroides thetaiotaomicron	d__Bacteria;p__Bacteroidetes;c__Bacteroidia;o__Bacteroidales;f__Bacteroidaceae;g__Bacteroides;s__Bacteroides thetaiotaomicron	GCA_000011065.1	Complete Genome	99.41	0.4	3/28/2003	11
d__Bacteria;p__Bacteroidota;c__Bacteroidia;o__Bacteroidales;f__Bacteroidaceae;g__Bacteroides;s__Bacteroides zoogleoformans	d__Bacteria;p__Bacteroidetes;c__Bacteroidia;o__Bacteroidales;f__Bacteroidaceae;g__Bacteroides;s__Bacteroides zoogleoformans	GCA_002998435.1	Complete Genome	98.33	0.37	3/14/2018	11
d__Bacteria;p__Bacteroidota;c__Bacteroidia;o__Bacteroidales;f__Bacteroidaceae;g__Bacteroides_A;s__Bacteroides_A salanitronis	d__Bacteria;p__Bacteroidetes;c__Bacteroidia;o__Bacteroidales;f__Bacteroidaceae;g__Bacteroides;s__Bacteroides salanitronis	GCA_000190575.1	Complete Genome	98.41	0	2/28/2011	11
d__Bacteria;p__Bacteroidota;c__Bacteroidia;o__Bacteroidales;f__Bacteroidaceae;g__Bacteroides_B;s__Bacteroides_B dorei	d__Bacteria;p__Bacteroidetes;c__Bacteroidia;o__Bacteroidales;f__Bacteroidaceae;g__Bacteroides;s__Bacteroides dorei	GCA_001640865.1	Complete Genome	98.12	0.38	5/9/2016	11
d__Bacteria;p__Bacteroidota;c__Bacteroidia;o__Bacteroidales;f__Bacteroidaceae;g__Bacteroides_B;s__Bacteroides_B vulgatus	d__Bacteria;p__Bacteroidetes;c__Bacteroidia;o__Bacteroidales;f__Bacteroidaceae;g__Bacteroides;s__Bacteroides vulgatus	GCA_000012825.1	Complete Genome	99.25	0.94	6/27/2007	11
d__Bacteria;p__Bacteroidota;c__Bacteroidia;o__Bacteroidales;f__Barnesiellaceae;g__Barnesiella;s__Barnesiella viscericola	d__Bacteria;p__Bacteroidetes;c__Bacteroidia;o__Bacteroidales;f__Barnesiellaceae;g__Barnesiella;s__Barnesiella viscericola	GCA_000512915.1	Complete Genome	99.62	0.19	1/3/2014	11
d__Bacteria;p__Proteobacteria;c__Alphaproteobacteria;o__Rhizobiales;f__Rhizobiaceae;g__Bartonella;s__Bartonella ancashensis	d__Bacteria;p__Proteobacteria;c__Alphaproteobacteria;o__Rhizobiales;f__Bartonellaceae;g__Bartonella;s__Bartonella ancashensis	GCA_001281405.1	Complete Genome	97.12	0.08	9/14/2015	11
d__Bacteria;p__Proteobacteria;c__Alphaproteobacteria;o__Rhizobiales;f__Rhizobiaceae;g__Bartonella;s__Bartonella apis_A	d__Bacteria;p__Proteobacteria;c__Alphaproteobacteria;o__Rhizobiales;f__Bartonellaceae;g__Bartonella;s__Bartonella apis	GCA_002007505.1	Complete Genome	100	0	2/28/2017	11
d__Bacteria;p__Proteobacteria;c__Alphaproteobacteria;o__Rhizobiales;f__Rhizobiaceae;g__Bartonella;s__Bartonella apis_B	d__Bacteria;p__Proteobacteria;c__Alphaproteobacteria;o__Rhizobiales;f__Bartonellaceae;g__Bartonella;s__Bartonella apis	GCA_002007565.1	Complete Genome	100	0	2/28/2017	11
d__Bacteria;p__Proteobacteria;c__Alphaproteobacteria;o__Rhizobiales;f__Rhizobiaceae;g__Bartonella;s__Bartonella australis	d__Bacteria;p__Proteobacteria;c__Alphaproteobacteria;o__Rhizobiales;f__Bartonellaceae;g__Bartonella;s__Bartonella australis	GCA_000341355.1	Complete Genome	98.46	0.14	2/20/2013	11
d__Bacteria;p__Proteobacteria;c__Alphaproteobacteria;o__Rhizobiales;f__Rhizobiaceae;g__Bartonella;s__Bartonella clarridgeiae	d__Bacteria;p__Proteobacteria;c__Alphaproteobacteria;o__Rhizobiales;f__Bartonellaceae;g__Bartonella;s__Bartonella clarridgeiae	GCA_000253015.1	Complete Genome	100	0.42	1/17/2011	11
d__Bacteria;p__Proteobacteria;c__Alphaproteobacteria;o__Rhizobiales;f__Rhizobiaceae;g__Bartonella;s__Bartonella grahamii	d__Bacteria;p__Proteobacteria;c__Alphaproteobacteria;o__Rhizobiales;f__Bartonellaceae;g__Bartonella;s__Bartonella grahamii	GCA_000022725.1	Complete Genome	99.89	0.44	6/19/2009	11
d__Bacteria;p__Proteobacteria;c__Alphaproteobacteria;o__Rhizobiales;f__Rhizobiaceae;g__Bartonella;s__Bartonella henselae	d__Bacteria;p__Proteobacteria;c__Alphaproteobacteria;o__Rhizobiales;f__Bartonellaceae;g__Bartonella;s__Bartonella henselae	GCA_001291465.1	Complete Genome	100	0	9/11/2015	11
d__Bacteria;p__Proteobacteria;c__Alphaproteobacteria;o__Rhizobiales;f__Rhizobiaceae;g__Bartonella;s__Bartonella quintana	d__Bacteria;p__Proteobacteria;c__Alphaproteobacteria;o__Rhizobiales;f__Bartonellaceae;g__Bartonella;s__Bartonella quintana	GCA_000046685.1	Complete Genome	99.18	0	6/25/2004	11
d__Bacteria;p__Proteobacteria;c__Alphaproteobacteria;o__Rhizobiales;f__Rhizobiaceae;g__Bartonella;s__Bartonella rochalimae	d__Bacteria;p__Proteobacteria;c__Alphaproteobacteria;o__Rhizobiales;f__Bartonellaceae;g__Bartonella;s__	GCA_002810325.1	Complete Genome	98.99	0	10/25/2017	11
d__Bacteria;p__Proteobacteria;c__Alphaproteobacteria;o__Rhizobiales;f__Rhizobiaceae;g__Bartonella;s__Bartonella sp002022505	d__Bacteria;p__Proteobacteria;c__Alphaproteobacteria;o__Rhizobiales;f__Bartonellaceae;g__Bartonella;s__	GCA_002022505.1	Complete Genome	98.77	0.41	3/7/2017	11
d__Bacteria;p__Proteobacteria;c__Alphaproteobacteria;o__Rhizobiales;f__Rhizobiaceae;g__Bartonella;s__Bartonella sp002022665	d__Bacteria;p__Proteobacteria;c__Alphaproteobacteria;o__Rhizobiales;f__Bartonellaceae;g__Bartonella;s__	GCA_002022665.1	Complete Genome	99.06	0	3/7/2017	11
d__Bacteria;p__Proteobacteria;c__Alphaproteobacteria;o__Rhizobiales;f__Rhizobiaceae;g__Bartonella;s__Bartonella tribocorum	d__Bacteria;p__Proteobacteria;c__Alphaproteobacteria;o__Rhizobiales;f__Bartonellaceae;g__Bartonella;s__Bartonella tribocorum	GCA_000196435.1	Complete Genome	100	1.06	11/25/2007	11
d__Bacteria;p__Proteobacteria;c__Alphaproteobacteria;o__Rhizobiales;f__Rhizobiaceae;g__Bartonella;s__Bartonella vinsonii_A	d__Bacteria;p__Proteobacteria;c__Alphaproteobacteria;o__Rhizobiales;f__Bartonellaceae;g__Bartonella;s__Bartonella vinsonii	GCA_000341385.1	Complete Genome	100	0	2/20/2013	11
d__Bacteria;p__Proteobacteria;c__Gammaproteobacteria;o__Enterobacterales;f__Pasteurellaceae;g__Basfia;s__Basfia succiniciproducens	d__Bacteria;p__Proteobacteria;c__Gammaproteobacteria;o__Pasteurellales;f__Pasteurellaceae;g__Basfia;s__[Mannheimia] succiniciproducens	GCA_000007745.1	Complete Genome	100	0	9/17/2004	11
d__Bacteria;p__Proteobacteria;c__Gammaproteobacteria;o__Enterobacterales;f__Pasteurellaceae;g__Basfia;s__Basfia succinogenes	d__Bacteria;p__Proteobacteria;c__Gammaproteobacteria;o__Pasteurellales;f__Pasteurellaceae;g__Actinobacillus;s__Actinobacillus succinogenes	GCA_000017245.1	Complete Genome	100	0	7/5/2007	11
d__Bacteria;p__Proteobacteria;c__Gammaproteobacteria;o__Burkholderiales;f__Burkholderiaceae;g__Basilea;s__Basilea psittacipulmonis	d__Bacteria;p__Proteobacteria;c__Betaproteobacteria;o__Burkholderiales;f__Alcaligenaceae;g__Basilea;s__Basilea psittacipulmonis	GCA_000743945.1	Complete Genome	98.01	0	8/27/2014	11
d__Bacteria;p__Proteobacteria;c__Gammaproteobacteria;o__Enterobacterales;f__Enterobacteriaceae;g__Baumannia;s__Baumannia cicadellinicola_A	d__Bacteria;p__Proteobacteria;c__Gammaproteobacteria;o__;f__;g__;s__Candidatus Baumannia cicadellinicola	GCA_001269425.1	Complete Genome	97.5	0	8/18/2015	11
d__Bacteria;p__Proteobacteria;c__Gammaproteobacteria;o__Enterobacterales;f__Enterobacteriaceae;g__Baumannia;s__Baumannia cicadellinicola_B	d__Bacteria;p__Proteobacteria;c__Gammaproteobacteria;o__;f__;g__;s__Candidatus Baumannia cicadellinicola	GCA_000754265.1	Complete Genome	99.58	0	9/12/2014	11
d__Bacteria;p__Proteobacteria;c__Gammaproteobacteria;o__Enterobacterales;f__Enterobacteriaceae;g__Baumannia;s__Baumannia cicadellinicola_D	d__Bacteria;p__Proteobacteria;c__Gammaproteobacteria;o__;f__;g__;s__Candidatus Baumannia cicadellinicola	GCA_000013185.1	Complete Genome	100	0	4/27/2006	11
d__Bacteria;p__Bdellovibrionota;c__Bdellovibrionia;o__Bdellovibrionales;f__Bdellovibrionaceae;g__Bdellovibrio_A;s__Bdellovibrio_A exovorus	d__Bacteria;p__Proteobacteria;c__Oligoflexia;o__Bdellovibrionales;f__Bdellovibrionaceae;g__Bdellovibrio;s__Bdellovibrio exovorus	GCA_000348725.1	Complete Genome	99.1	1.2	3/25/2013	11
d__Bacteria;p__Proteobacteria;c__Gammaproteobacteria;o__Beggiatoales;f__Beggiatoaceae;g__Beggiatoa;s__Beggiatoa leptomitoformis	d__Bacteria;p__Proteobacteria;c__Gammaproteobacteria;o__Thiotrichales;f__Thiotrichaceae;g__Beggiatoa;s__Beggiatoa leptomitoformis	GCA_001305575.2	Complete Genome	98.81	1.41	10/2/2015	11
d__Bacteria;p__Proteobacteria;c__Alphaproteobacteria;o__Rhizobiales;f__Beijerinckiaceae;g__Beijerinckia;s__Beijerinckia indica	d__Bacteria;p__Proteobacteria;c__Alphaproteobacteria;o__Rhizobiales;f__Beijerinckiaceae;g__Beijerinckia;s__Beijerinckia indica	GCA_000019845.1	Complete Genome	99.55	0.94	4/11/2008	11
d__Bacteria;p__Bacteroidota;c__Bacteroidia;o__Cytophagales;f__Cyclobacteriaceae;g__Belliella;s__Belliella baltica	d__Bacteria;p__Bacteroidetes;c__Cytophagia;o__Cytophagales;f__Cyclobacteriaceae;g__Belliella;s__Belliella baltica	GCA_000265405.1	Complete Genome	100	0	6/8/2012	11
d__Bacteria;p__Proteobacteria;c__Gammaproteobacteria;o__Burkholderiales;f__Neisseriaceae;g__Bergeriella;s__Bergeriella sp002216145	d__Bacteria;p__Proteobacteria;c__Betaproteobacteria;o__Neisseriales;f__Neisseriaceae;g__Neisseria;s__	GCA_002216145.1	Complete Genome	99.4	0.79	7/10/2017	11
d__Bacteria;p__Bacteroidota;c__Bacteroidia;o__Cytophagales;f__Bernardetiaceae;g__Bernardetia;s__Bernardetia litoralis	d__Bacteria;p__Bacteroidetes;c__Cytophagia;o__Cytophagales;f__Bernardetiaceae;g__Bernardetia;s__Bernardetia litoralis	GCA_000265505.1	Complete Genome	100	0.55	6/11/2012	11
d__Bacteria;p__Actinobacteriota;c__Actinobacteria;o__Actinomycetales;f__Beutenbergiaceae;g__Beutenbergia;s__Beutenbergia cavernae	d__Bacteria;p__Actinobacteria;c__Actinobacteria;o__Micrococcales;f__Beutenbergiaceae;g__Beutenbergia;s__Beutenbergia cavernae	GCA_000023105.1	Complete Genome	99.71	0	5/7/2009	11
d__Bacteria;p__Proteobacteria;c__Gammaproteobacteria;o__Enterobacterales;f__Pasteurellaceae;g__Bibersteinia;s__Bibersteinia trehalosi	d__Bacteria;p__Proteobacteria;c__Gammaproteobacteria;o__Pasteurellales;f__Pasteurellaceae;g__Bibersteinia;s__Bibersteinia trehalosi	GCA_000521745.1	Complete Genome	98.71	0.91	1/22/2014	11
d__Bacteria;p__Actinobacteriota;c__Actinobacteria;o__Actinomycetales;f__Bifidobacteriaceae;g__Bifidobacterium;s__Bifidobacterium actinocoloniiforme	d__Bacteria;p__Actinobacteria;c__Actinobacteria;o__Bifidobacteriales;f__Bifidobacteriaceae;g__Bifidobacterium;s__Bifidobacterium actinocoloniiforme	GCA_001263395.1	Complete Genome	93.86	0.76	8/10/2015	11
d__Bacteria;p__Actinobacteriota;c__Actinobacteria;o__Actinomycetales;f__Bifidobacteriaceae;g__Bifidobacterium;s__Bifidobacterium adolescentis	d__Bacteria;p__Actinobacteria;c__Actinobacteria;o__Bifidobacteriales;f__Bifidobacteriaceae;g__Bifidobacterium;s__Bifidobacterium adolescentis	GCA_000010425.1	Complete Genome	100	0	12/5/2006	11
d__Bacteria;p__Actinobacteriota;c__Actinobacteria;o__Actinomycetales;f__Bifidobacteriaceae;g__Bifidobacterium;s__Bifidobacterium angulatum	d__Bacteria;p__Actinobacteria;c__Actinobacteria;o__Bifidobacteriales;f__Bifidobacteriaceae;g__Bifidobacterium;s__Bifidobacterium angulatum	GCA_001025155.1	Complete Genome	99.77	0.21	3/24/2015	11
d__Bacteria;p__Actinobacteriota;c__Actinobacteria;o__Actinomycetales;f__Bifidobacteriaceae;g__Bifidobacterium;s__Bifidobacterium animalis	d__Bacteria;p__Actinobacteria;c__Actinobacteria;o__Bifidobacteriales;f__Bifidobacteriaceae;g__Bifidobacterium;s__Bifidobacterium animalis	GCA_000818055.1	Complete Genome	100	0	1/14/2015	11
d__Bacteria;p__Actinobacteriota;c__Actinobacteria;o__Actinomycetales;f__Bifidobacteriaceae;g__Bifidobacterium;s__Bifidobacterium asteroides	d__Bacteria;p__Actinobacteria;c__Actinobacteria;o__Bifidobacteriales;f__Bifidobacteriaceae;g__Bifidobacterium;s__Bifidobacterium asteroides	GCA_000304215.1	Complete Genome	97.64	1.67	10/9/2012	11
d__Bacteria;p__Actinobacteriota;c__Actinobacteria;o__Actinomycetales;f__Bifidobacteriaceae;g__Bifidobacterium;s__Bifidobacterium bifidum	d__Bacteria;p__Actinobacteria;c__Actinobacteria;o__Bifidobacteriales;f__Bifidobacteriaceae;g__Bifidobacterium;s__Bifidobacterium bifidum	GCA_000165905.1	Complete Genome	99.54	0	11/2/2010	11
d__Bacteria;p__Actinobacteriota;c__Actinobacteria;o__Actinomycetales;f__Bifidobacteriaceae;g__Bifidobacterium;s__Bifidobacterium breve	d__Bacteria;p__Actinobacteria;c__Actinobacteria;o__Bifidobacteriales;f__Bifidobacteriaceae;g__Bifidobacterium;s__Bifidobacterium breve	GCA_002838565.1	Complete Genome	100	0.23	12/13/2017	11
d__Bacteria;p__Actinobacteriota;c__Actinobacteria;o__Actinomycetales;f__Bifidobacteriaceae;g__Bifidobacterium;s__Bifidobacterium catenulatum	d__Bacteria;p__Actinobacteria;c__Actinobacteria;o__Bifidobacteriales;f__Bifidobacteriaceae;g__Bifidobacterium;s__Bifidobacterium catenulatum	GCA_001025195.1	Complete Genome	100	0	3/24/2015	11
d__Bacteria;p__Actinobacteriota;c__Actinobacteria;o__Actinomycetales;f__Bifidobacteriaceae;g__Bifidobacterium;s__Bifidobacterium choerinum	d__Bacteria;p__Actinobacteria;c__Actinobacteria;o__Bifidobacteriales;f__Bifidobacteriaceae;g__Bifidobacterium;s__Bifidobacterium choerinum	GCA_002761235.1	Complete Genome	100	0.11	11/7/2017	11
d__Bacteria;p__Actinobacteriota;c__Actinobacteria;o__Actinomycetales;f__Bifidobacteriaceae;g__Bifidobacterium;s__Bifidobacterium dentium	d__Bacteria;p__Actinobacteria;c__Actinobacteria;o__Bifidobacteriales;f__Bifidobacteriaceae;g__Bifidobacterium;s__Bifidobacterium dentium	GCA_000024445.1	Complete Genome	100	0	1/5/2010	11
d__Bacteria;p__Actinobacteriota;c__Actinobacteria;o__Actinomycetales;f__Bifidobacteriaceae;g__Bifidobacterium;s__Bifidobacterium indicum	d__Bacteria;p__Actinobacteria;c__Actinobacteria;o__Bifidobacteriales;f__Bifidobacteriaceae;g__Bifidobacterium;s__Bifidobacterium indicum	GCA_000706765.1	Complete Genome	96.31	0.61	6/13/2014	11
d__Bacteria;p__Actinobacteriota;c__Actinobacteria;o__Actinomycetales;f__Bifidobacteriaceae;g__Bifidobacterium;s__Bifidobacterium infantis	d__Bacteria;p__Actinobacteria;c__Actinobacteria;o__Bifidobacteriales;f__Bifidobacteriaceae;g__Bifidobacterium;s__Bifidobacterium longum	GCA_000020425.1	Complete Genome	100	0	11/20/2008	11
d__Bacteria;p__Actinobacteriota;c__Actinobacteria;o__Actinomycetales;f__Bifidobacteriaceae;g__Bifidobacterium;s__Bifidobacterium kashiwanohense	d__Bacteria;p__Actinobacteria;c__Actinobacteria;o__Bifidobacteriales;f__Bifidobacteriaceae;g__Bifidobacterium;s__Bifidobacterium kashiwanohense	GCA_001042615.1	Complete Genome	100	0.15	2/17/2015	11
d__Bacteria;p__Actinobacteriota;c__Actinobacteria;o__Actinomycetales;f__Bifidobacteriaceae;g__Bifidobacterium;s__Bifidobacterium kashiwanohense_A	d__Bacteria;p__Actinobacteria;c__Actinobacteria;o__Bifidobacteriales;f__Bifidobacteriaceae;g__Bifidobacterium;s__Bifidobacterium kashiwanohense	GCA_000800455.1	Complete Genome	100	0.98	12/9/2014	11
d__Bacteria;p__Actinobacteriota;c__Actinobacteria;o__Actinomycetales;f__Bifidobacteriaceae;g__Bifidobacterium;s__Bifidobacterium longum	d__Bacteria;p__Actinobacteria;c__Actinobacteria;o__Bifidobacteriales;f__Bifidobacteriaceae;g__Bifidobacterium;s__Bifidobacterium longum	GCA_000092325.1	Complete Genome	99.54	0.46	5/18/2010	11
d__Bacteria;p__Actinobacteriota;c__Actinobacteria;o__Actinomycetales;f__Bifidobacteriaceae;g__Bifidobacterium;s__Bifidobacterium pseudocatenulatum	d__Bacteria;p__Actinobacteria;c__Actinobacteria;o__Bifidobacteriales;f__Bifidobacteriaceae;g__Bifidobacterium;s__Bifidobacterium pseudocatenulatum	GCA_001025215.1	Complete Genome	100	1.14	3/24/2015	11
d__Bacteria;p__Actinobacteriota;c__Actinobacteria;o__Actinomycetales;f__Bifidobacteriaceae;g__Bifidobacterium;s__Bifidobacterium pseudolongum_A	d__Bacteria;p__Actinobacteria;c__Actinobacteria;o__Bifidobacteriales;f__Bifidobacteriaceae;g__Bifidobacterium;s__Bifidobacterium pseudolongum	GCA_002706665.1	Complete Genome	99.56	0	10/25/2017	11
d__Bacteria;p__Actinobacteriota;c__Actinobacteria;o__Actinomycetales;f__Bifidobacteriaceae;g__Bifidobacterium;s__Bifidobacterium scardovii	d__Bacteria;p__Actinobacteria;c__Actinobacteria;o__Bifidobacteriales;f__Bifidobacteriaceae;g__Bifidobacterium;s__Bifidobacterium scardovii	GCA_001042635.1	Complete Genome	100	2.15	2/17/2015	11
d__Bacteria;p__Actinobacteriota;c__Actinobacteria;o__Actinomycetales;f__Bifidobacteriaceae;g__Bifidobacterium;s__Bifidobacterium thermacidophilum	d__Bacteria;p__Actinobacteria;c__Actinobacteria;o__Bifidobacteriales;f__Bifidobacteriaceae;g__Bifidobacterium;s__Bifidobacterium thermophilum	GCA_000347695.1	Complete Genome	100	0	3/20/2013	11
d__Bacteria;p__Actinobacteriota;c__Actinobacteria;o__Actinomycetales;f__Bifidobacteriaceae;g__Bifidobacterium;s__Bifidobacterium vaginale	d__Bacteria;p__Actinobacteria;c__Actinobacteria;o__Bifidobacteriales;f__Bifidobacteriaceae;g__Gardnerella;s__Gardnerella vaginalis	GCA_000159155.2	Complete Genome	99.24	0	11/3/2010	11
d__Bacteria;p__Actinobacteriota;c__Actinobacteria;o__Actinomycetales;f__Bifidobacteriaceae;g__Bifidobacterium;s__Bifidobacterium vaginale_G	d__Bacteria;p__Actinobacteria;c__Actinobacteria;o__Bifidobacteriales;f__Bifidobacteriaceae;g__Gardnerella;s__Gardnerella vaginalis	GCA_000025205.1	Complete Genome	99.93	0	1/7/2010	11
d__Bacteria;p__Proteobacteria;c__Alphaproteobacteria;o__Rhizobiales;f__Xanthobacteraceae;g__Blastochloris;s__Blastochloris viridis	d__Bacteria;p__Proteobacteria;c__Alphaproteobacteria;o__Rhizobiales;f__Hyphomicrobiaceae;g__Blastochloris;s__Blastochloris viridis	GCA_001548155.2	Complete Genome	96.77	0.79	2/24/2016	11
d__Bacteria;p__Actinobacteriota;c__Actinobacteria;o__Mycobacteriales;f__Geodermatophilaceae;g__Blastococcus;s__Blastococcus saxobsidens_A	d__Bacteria;p__Actinobacteria;c__Actinobacteria;o__Geodermatophilales;f__Geodermatophilaceae;g__Blastococcus;s__Blastococcus saxobsidens	GCA_000284015.1	Complete Genome	100	1.34	2/28/2012	11
d__Bacteria;p__Proteobacteria;c__Alphaproteobacteria;o__Sphingomonadales;f__Sphingomonadaceae;g__Blastomonas;s__Blastomonas sp001713435	d__Bacteria;p__Proteobacteria;c__Alphaproteobacteria;o__Sphingomonadales;f__Sphingomonadaceae;g__Blastomonas;s__	GCA_001713435.1	Complete Genome	99.54	2.16	8/25/2016	11
d__Bacteria;p__Bacteroidota;c__Bacteroidia;o__Flavobacteriales;f__Blattabacteriaceae;g__Blattabacterium;s__Blattabacterium clevelandi	d__Bacteria;p__Bacteroidetes;c__Flavobacteriia;o__Flavobacteriales;f__Blattabacteriaceae;g__Blattabacterium;s__Blattabacterium clevelandi	GCA_003268615.1	Complete Genome	98.17	0	6/27/2018	none
d__Bacteria;p__Bacteroidota;c__Bacteroidia;o__Flavobacteriales;f__Blattabacteriaceae;g__Blattabacterium;s__Blattabacterium cuenoti	d__Bacteria;p__Bacteroidetes;c__Flavobacteriia;o__Flavobacteriales;f__Blattabacteriaceae;g__Blattabacterium;s__Blattabacterium cuenoti	GCA_002355135.1	Complete Genome	97.58	0	5/30/2016	11
d__Bacteria;p__Bacteroidota;c__Bacteroidia;o__Flavobacteriales;f__Blattabacteriaceae;g__Blattabacterium;s__Blattabacterium punctulatus	d__Bacteria;p__Bacteroidetes;c__Flavobacteriia;o__Flavobacteriales;f__Blattabacteriaceae;g__Blattabacterium;s__Blattabacterium punctulatus	GCA_003226755.1	Complete Genome	98.06	0	6/14/2018	11
d__Bacteria;p__Bacteroidota;c__Bacteroidia;o__Flavobacteriales;f__Blattabacteriaceae;g__Blattabacterium;s__Blattabacterium sp000022605	d__Bacteria;p__Bacteroidetes;c__Flavobacteriia;o__Flavobacteriales;f__Blattabacteriaceae;g__Blattabacterium;s__	GCA_000022605.2	Complete Genome	98.82	0	6/17/2011	11
d__Bacteria;p__Bacteroidota;c__Bacteroidia;o__Flavobacteriales;f__Blattabacteriaceae;g__Blattabacterium;s__Blattabacterium sp000233435	d__Bacteria;p__Bacteroidetes;c__Flavobacteriia;o__Flavobacteriales;f__Blattabacteriaceae;g__Blattabacterium;s__	GCA_000233435.1	Complete Genome	100	0	10/31/2011	11
d__Bacteria;p__Bacteroidota;c__Bacteroidia;o__Flavobacteriales;f__Blattabacteriaceae;g__Blattabacterium;s__Blattabacterium sp000262715	d__Bacteria;p__Bacteroidetes;c__Flavobacteriia;o__Flavobacteriales;f__Blattabacteriaceae;g__Blattabacterium;s__	GCA_000262715.1	Complete Genome	96.47	0	5/14/2012	11
d__Bacteria;p__Bacteroidota;c__Bacteroidia;o__Flavobacteriales;f__Blattabacteriaceae;g__Blattabacterium;s__Blattabacterium sp000334405	d__Bacteria;p__Bacteroidetes;c__Flavobacteriia;o__Flavobacteriales;f__Blattabacteriaceae;g__Blattabacterium;s__	GCA_000334405.1	Complete Genome	97.62	0	1/30/2013	11
d__Bacteria;p__Bacteroidota;c__Bacteroidia;o__Flavobacteriales;f__Blattabacteriaceae;g__Blattabacterium;s__Blattabacterium sp000471965	d__Bacteria;p__Bacteroidetes;c__Flavobacteriia;o__Flavobacteriales;f__Blattabacteriaceae;g__Blattabacterium;s__	GCA_000471965.1	Complete Genome	97.65	0	9/27/2013	11
d__Bacteria;p__Bacteroidota;c__Bacteroidia;o__Flavobacteriales;f__Blattabacteriaceae;g__Blattabacterium;s__Blattabacterium sp003226855	d__Bacteria;p__Bacteroidetes;c__Flavobacteriia;o__Flavobacteriales;f__Blattabacteriaceae;g__Blattabacterium;s__	GCA_003226855.1	Complete Genome	98.67	0	6/14/2018	11
d__Bacteria;p__Firmicutes_A;c__Clostridia;o__Lachnospirales;f__Lachnospiraceae;g__Blautia;s__Blautia coccoides	d__Bacteria;p__Firmicutes;c__Clostridia;o__Clostridiales;f__Lachnospiraceae;g__Blautia;s__	GCA_001689125.2	Complete Genome	99.36	1.91	4/5/2017	11
d__Bacteria;p__Firmicutes_A;c__Clostridia;o__Lachnospirales;f__Lachnospiraceae;g__Blautia;s__Blautia hansenii	d__Bacteria;p__Firmicutes;c__Clostridia;o__Clostridiales;f__Lachnospiraceae;g__Blautia;s__Blautia hansenii	GCA_002222595.2	Complete Genome	99.36	0	8/30/2017	11
d__Bacteria;p__Firmicutes_A;c__Clostridia;o__Lachnospirales;f__Lachnospiraceae;g__Blautia;s__Blautia sp003287895	d__Bacteria;p__Firmicutes;c__Clostridia;o__Clostridiales;f__Lachnospiraceae;g__Blautia;s__	GCA_003287895.1	Complete Genome	97.64	0.32	7/4/2018	11
d__Bacteria;p__Proteobacteria;c__Gammaproteobacteria;o__Enterobacterales;f__Enterobacteriaceae;g__Blochmannia;s__Blochmannia floridanus	d__Bacteria;p__Proteobacteria;c__Gammaproteobacteria;o__Enterobacterales;f__Enterobacteriaceae;g__Candidatus Blochmannia;s__Candidatus Blochmannia floridanus	GCA_000043285.1	Complete Genome	98.37	0	8/8/2003	11
d__Bacteria;p__Proteobacteria;c__Gammaproteobacteria;o__Enterobacterales;f__Enterobacteriaceae;g__Blochmannia;s__Blochmannia pennsylvanicus	d__Bacteria;p__Proteobacteria;c__Gammaproteobacteria;o__Enterobacterales;f__Enterobacteriaceae;g__Candidatus Blochmannia;s__Candidatus Blochmannia chromaiodes	GCA_000331065.1	Complete Genome	98.78	0	1/4/2013	11
d__Bacteria;p__Proteobacteria;c__Gammaproteobacteria;o__Enterobacterales;f__Enterobacteriaceae;g__Blochmannia;s__Blochmannia sp000973505	d__Bacteria;p__Proteobacteria;c__Gammaproteobacteria;o__Enterobacterales;f__Enterobacteriaceae;g__Candidatus Blochmannia;s__	GCA_000973505.1	Complete Genome	96.25	0	4/20/2015	11
d__Bacteria;p__Proteobacteria;c__Gammaproteobacteria;o__Enterobacterales;f__Enterobacteriaceae;g__Blochmannia;s__Blochmannia sp000973545	d__Bacteria;p__Proteobacteria;c__Gammaproteobacteria;o__Enterobacterales;f__Enterobacteriaceae;g__Candidatus Blochmannia;s__	GCA_000973545.1	Complete Genome	96.25	0	4/20/2015	11
d__Bacteria;p__Proteobacteria;c__Gammaproteobacteria;o__Enterobacterales;f__Enterobacteriaceae;g__Blochmannia;s__Blochmannia vafer	d__Bacteria;p__Proteobacteria;c__Gammaproteobacteria;o__Enterobacterales;f__Enterobacteriaceae;g__Candidatus Blochmannia;s__Candidatus Blochmannia vafer	GCA_000185985.2	Complete Genome	96.34	0	11/28/2011	11
d__Bacteria;p__Proteobacteria;c__Alphaproteobacteria;o__Acetobacterales;f__Acetobacteraceae;g__Bombella;s__Bombella apium_B	d__Bacteria;p__Proteobacteria;c__Alphaproteobacteria;o__Rhodospirillales;f__Acetobacteraceae;g__Parasaccharibacter;s__Parasaccharibacter apium	GCA_002079945.1	Complete Genome	99.8	0	4/5/2017	11
d__Bacteria;p__Proteobacteria;c__Gammaproteobacteria;o__Burkholderiales;f__Burkholderiaceae;g__Bordetella;s__Bordetella avium	d__Bacteria;p__Proteobacteria;c__Betaproteobacteria;o__Burkholderiales;f__Alcaligenaceae;g__Bordetella;s__Bordetella avium	GCA_000070465.1	Complete Genome	100	0	9/29/2006	11
d__Bacteria;p__Proteobacteria;c__Gammaproteobacteria;o__Burkholderiales;f__Burkholderiaceae;g__Bordetella;s__Bordetella hinzii	d__Bacteria;p__Proteobacteria;c__Betaproteobacteria;o__Burkholderiales;f__Alcaligenaceae;g__Bordetella;s__Bordetella hinzii	GCA_001078275.1	Complete Genome	99.53	0	7/16/2015	11
d__Bacteria;p__Proteobacteria;c__Gammaproteobacteria;o__Burkholderiales;f__Burkholderiaceae;g__Bordetella;s__Bordetella holmesii	d__Bacteria;p__Proteobacteria;c__Betaproteobacteria;o__Burkholderiales;f__Alcaligenaceae;g__Bordetella;s__Bordetella holmesii	GCA_002859845.1	Complete Genome	100	0	1/4/2018	11
d__Bacteria;p__Proteobacteria;c__Gammaproteobacteria;o__Burkholderiales;f__Burkholderiaceae;g__Bordetella;s__Bordetella pertussis	d__Bacteria;p__Proteobacteria;c__Betaproteobacteria;o__Burkholderiales;f__Alcaligenaceae;g__Bordetella;s__Bordetella pertussis	GCA_002859685.1	Complete Genome	100	0.47	1/4/2018	11
d__Bacteria;p__Proteobacteria;c__Gammaproteobacteria;o__Burkholderiales;f__Burkholderiaceae;g__Bordetella;s__Bordetella pseudohinzii	d__Bacteria;p__Proteobacteria;c__Betaproteobacteria;o__Burkholderiales;f__Alcaligenaceae;g__Bordetella;s__Bordetella pseudohinzii	GCA_001698185.1	Complete Genome	99.53	0	8/2/2016	11
d__Bacteria;p__Proteobacteria;c__Gammaproteobacteria;o__Burkholderiales;f__Burkholderiaceae;g__Bordetella;s__Bordetella trematum	d__Bacteria;p__Proteobacteria;c__Betaproteobacteria;o__Burkholderiales;f__Alcaligenaceae;g__Bordetella;s__Bordetella trematum	GCA_002860045.1	Complete Genome	99.07	0.12	1/4/2018	11
d__Bacteria;p__Proteobacteria;c__Gammaproteobacteria;o__Burkholderiales;f__Burkholderiaceae;g__Bordetella_A;s__Bordetella_A petrii	d__Bacteria;p__Proteobacteria;c__Betaproteobacteria;o__Burkholderiales;f__Alcaligenaceae;g__Bordetella;s__Bordetella petrii	GCA_000067205.1	Complete Genome	100	0	12/18/2007	11
d__Bacteria;p__Proteobacteria;c__Gammaproteobacteria;o__Burkholderiales;f__Burkholderiaceae;g__Bordetella_B;s__Bordetella_B sp002119665	d__Bacteria;p__Proteobacteria;c__Betaproteobacteria;o__Burkholderiales;f__Alcaligenaceae;g__Bordetella;s__	GCA_002119665.1	Complete Genome	100	0.47	5/9/2017	11
d__Bacteria;p__Proteobacteria;c__Gammaproteobacteria;o__Burkholderiales;f__Burkholderiaceae;g__Bordetella_C;s__Bordetella_C bronchialis	d__Bacteria;p__Proteobacteria;c__Betaproteobacteria;o__Burkholderiales;f__Alcaligenaceae;g__Bordetella;s__Bordetella bronchialis	GCA_001676745.1	Complete Genome	100	0	6/27/2016	11
d__Bacteria;p__Proteobacteria;c__Gammaproteobacteria;o__Burkholderiales;f__Burkholderiaceae;g__Bordetella_C;s__Bordetella_C flabilis	d__Bacteria;p__Proteobacteria;c__Betaproteobacteria;o__Burkholderiales;f__Alcaligenaceae;g__Bordetella;s__Bordetella flabilis	GCA_001676725.1	Complete Genome	100	0	6/27/2016	11
d__Bacteria;p__Proteobacteria;c__Gammaproteobacteria;o__Burkholderiales;f__Burkholderiaceae;g__Bordetella_C;s__Bordetella_C sp001704295	d__Bacteria;p__Proteobacteria;c__Betaproteobacteria;o__Burkholderiales;f__Alcaligenaceae;g__Bordetella;s__	GCA_001704295.1	Complete Genome	99.53	0	8/12/2016	11
d__Bacteria;p__Proteobacteria;c__Gammaproteobacteria;o__Burkholderiales;f__Burkholderiaceae;g__Bordetella_C;s__Bordetella_C sp002119685	d__Bacteria;p__Proteobacteria;c__Betaproteobacteria;o__Burkholderiales;f__Alcaligenaceae;g__Bordetella;s__	GCA_002119685.1	Complete Genome	100	0.47	5/9/2017	11
d__Bacteria;p__Proteobacteria;c__Gammaproteobacteria;o__Burkholderiales;f__Burkholderiaceae;g__Bordetella_C;s__Bordetella_C sp002119725	d__Bacteria;p__Proteobacteria;c__Betaproteobacteria;o__Burkholderiales;f__Alcaligenaceae;g__Bordetella;s__	GCA_002119745.1	Complete Genome	100	0.05	5/9/2017	11
d__Bacteria;p__Spirochaetota;c__Spirochaetia;o__Borreliales;f__Borreliaceae;g__Borrelia;s__Borrelia anserina	d__Bacteria;p__Spirochaetes;c__Spirochaetia;o__Spirochaetales;f__Borreliaceae;g__Borrelia;s__Borrelia anserina	GCA_001936255.1	Complete Genome	100	0	1/5/2017	11
d__Bacteria;p__Spirochaetota;c__Spirochaetia;o__Borreliales;f__Borreliaceae;g__Borrelia;s__Borrelia duttonii	d__Bacteria;p__Spirochaetes;c__Spirochaetia;o__Spirochaetales;f__Borreliaceae;g__Borrelia;s__Borrelia recurrentis	GCA_000019705.1	Complete Genome	100	2.42	9/15/2008	11
d__Bacteria;p__Spirochaetota;c__Spirochaetia;o__Borreliales;f__Borreliaceae;g__Borrelia;s__Borrelia hermsii	d__Bacteria;p__Spirochaetes;c__Spirochaetia;o__Spirochaetales;f__Borreliaceae;g__Borrelia;s__Borrelia hermsii	GCA_000956315.1	Complete Genome	100	0	3/19/2015	11
d__Bacteria;p__Spirochaetota;c__Spirochaetia;o__Borreliales;f__Borreliaceae;g__Borrelia;s__Borrelia miyamotoi	d__Bacteria;p__Spirochaetes;c__Spirochaetia;o__Spirochaetales;f__Borreliaceae;g__Borrelia;s__Borrelia miyamotoi	GCA_002741845.1	Complete Genome	98.9	0	11/2/2017	11
d__Bacteria;p__Spirochaetota;c__Spirochaetia;o__Borreliales;f__Borreliaceae;g__Borrelia;s__Borrelia turicatae	d__Bacteria;p__Spirochaetes;c__Spirochaetia;o__Spirochaetales;f__Borreliaceae;g__Borrelia;s__Borrelia parkeri	GCA_000512145.2	Complete Genome	99.6	0	1/7/2014	11
d__Bacteria;p__Spirochaetota;c__Spirochaetia;o__Borreliales;f__Borreliaceae;g__Borreliella;s__Borreliella afzelii	d__Bacteria;p__Spirochaetes;c__Spirochaetia;o__Spirochaetales;f__Borreliaceae;g__Borreliella;s__Borreliella afzelii	GCA_000741005.1	Complete Genome	99.19	0	8/18/2014	11
d__Bacteria;p__Spirochaetota;c__Spirochaetia;o__Borreliales;f__Borreliaceae;g__Borreliella;s__Borreliella bissettii	d__Bacteria;p__Spirochaetes;c__Spirochaetia;o__Spirochaetales;f__Borreliaceae;g__Borreliella;s__Borreliella bissettii	GCA_000222305.1	Complete Genome	100	0	8/1/2011	11
d__Bacteria;p__Spirochaetota;c__Spirochaetia;o__Borreliales;f__Borreliaceae;g__Borreliella;s__Borreliella burgdorferi	d__Bacteria;p__Spirochaetes;c__Spirochaetia;o__Spirochaetales;f__Borreliaceae;g__Borreliella;s__Borreliella burgdorferi	GCA_000166635.2	Complete Genome	100	0	11/16/2010	11
d__Bacteria;p__Spirochaetota;c__Spirochaetia;o__Borreliales;f__Borreliaceae;g__Borreliella;s__Borreliella chilensis	d__Bacteria;p__Spirochaetes;c__Spirochaetia;o__Spirochaetales;f__Borreliaceae;g__Borreliella;s__Borreliella chilensis	GCA_000808095.1	Complete Genome	100	0	12/29/2014	11
d__Bacteria;p__Spirochaetota;c__Spirochaetia;o__Borreliales;f__Borreliaceae;g__Borreliella;s__Borreliella garinii	d__Bacteria;p__Spirochaetes;c__Spirochaetia;o__Spirochaetales;f__Borreliaceae;g__Borreliella;s__Borreliella garinii	GCA_000239475.1	Complete Genome	100	0	12/22/2011	11
d__Bacteria;p__Spirochaetota;c__Spirochaetia;o__Borreliales;f__Borreliaceae;g__Borreliella;s__Borreliella mayonii	d__Bacteria;p__Spirochaetes;c__Spirochaetia;o__Spirochaetales;f__Borreliaceae;g__Borreliella;s__Borrelia mayonii	GCA_001936295.1	Complete Genome	100	0	1/5/2017	11
d__Bacteria;p__Spirochaetota;c__Spirochaetia;o__Borreliales;f__Borreliaceae;g__Borreliella;s__Borreliella valaisiana	d__Bacteria;p__Spirochaetes;c__Spirochaetia;o__Spirochaetales;f__Borreliaceae;g__Borreliella;s__Borreliella valaisiana	GCA_000739475.1	Complete Genome	100	0	8/14/2014	11
d__Bacteria;p__Proteobacteria;c__Alphaproteobacteria;o__Rhizobiales;f__Beijerinckiaceae;g__Bosea;s__Bosea sp001562255	d__Bacteria;p__Proteobacteria;c__Alphaproteobacteria;o__Rhizobiales;f__Bradyrhizobiaceae;g__Bosea;s__	GCA_001562255.1	Complete Genome	98.96	0	2/17/2016	11
d__Bacteria;p__Proteobacteria;c__Alphaproteobacteria;o__Rhizobiales;f__Beijerinckiaceae;g__Bosea;s__Bosea sp001713455	d__Bacteria;p__Proteobacteria;c__Alphaproteobacteria;o__Rhizobiales;f__Bradyrhizobiaceae;g__Bosea;s__	GCA_001713455.1	Complete Genome	99.37	4.18	8/25/2016	11
d__Bacteria;p__Proteobacteria;c__Alphaproteobacteria;o__Rhizobiales;f__Beijerinckiaceae;g__Bosea;s__Bosea sp002220095	d__Bacteria;p__Proteobacteria;c__Alphaproteobacteria;o__Rhizobiales;f__Bradyrhizobiaceae;g__Bosea;s__	GCA_002220095.1	Complete Genome	99.06	2.26	7/17/2017	11
d__Bacteria;p__Proteobacteria;c__Alphaproteobacteria;o__Rhizobiales;f__Beijerinckiaceae;g__Bosea;s__Bosea vaviloviae	d__Bacteria;p__Proteobacteria;c__Alphaproteobacteria;o__Rhizobiales;f__Bradyrhizobiaceae;g__Bosea;s__Bosea vaviloviae	GCA_001741865.1	Complete Genome	99.69	2.04	9/21/2016	11
d__Bacteria;p__Actinobacteriota;c__Actinobacteria;o__Actinomycetales;f__Actinomycetaceae;g__Boudabousia;s__Boudabousia sp001856685	d__Bacteria;p__Actinobacteria;c__Actinobacteria;o__Actinomycetales;f__Actinomycetaceae;g__Actinomyces;s__	GCA_001856685.1	Complete Genome	98.46	1.66	10/31/2016	11
d__Bacteria;p__Actinobacteriota;c__Actinobacteria;o__Actinomycetales;f__Dermabacteraceae;g__Brachybacterium;s__Brachybacterium faecium	d__Bacteria;p__Actinobacteria;c__Actinobacteria;o__Micrococcales;f__Dermabacteraceae;g__Brachybacterium;s__Brachybacterium faecium	GCA_000023405.1	Complete Genome	100	0.58	8/25/2009	11
d__Bacteria;p__Actinobacteriota;c__Actinobacteria;o__Actinomycetales;f__Dermabacteraceae;g__Brachybacterium;s__Brachybacterium ginsengisoli	d__Bacteria;p__Actinobacteria;c__Actinobacteria;o__Micrococcales;f__Dermabacteraceae;g__Brachybacterium;s__Brachybacterium ginsengisoli	GCA_002407065.1	Complete Genome	100	0.58	10/2/2017	11
d__Bacteria;p__Actinobacteriota;c__Actinobacteria;o__Actinomycetales;f__Dermabacteraceae;g__Brachybacterium;s__Brachybacterium sp001969445	d__Bacteria;p__Actinobacteria;c__Actinobacteria;o__Micrococcales;f__Dermabacteraceae;g__Brachybacterium;s__	GCA_001969445.1	Complete Genome	98.64	1.75	1/23/2017	11
d__Bacteria;p__Actinobacteriota;c__Actinobacteria;o__Actinomycetales;f__Dermabacteraceae;g__Brachybacterium;s__Brachybacterium sp002216795	d__Bacteria;p__Actinobacteria;c__Actinobacteria;o__Micrococcales;f__Dermabacteraceae;g__Brachybacterium;s__	GCA_002216795.1	Complete Genome	99.07	0.88	7/12/2017	11
d__Bacteria;p__Actinobacteriota;c__Actinobacteria;o__Actinomycetales;f__Dermabacteraceae;g__Brachybacterium;s__Brachybacterium sp002407185	d__Bacteria;p__Actinobacteria;c__Actinobacteria;o__Micrococcales;f__Dermabacteraceae;g__Brachybacterium;s__	GCA_002407185.1	Complete Genome	100	0.58	10/2/2017	11
d__Bacteria;p__Spirochaetota;c__Brachyspirae;o__Brachyspirales;f__Brachyspiraceae;g__Brachyspira;s__Brachyspira hyodysenteriae	d__Bacteria;p__Spirochaetes;c__Spirochaetia;o__Brachyspirales;f__Brachyspiraceae;g__Brachyspira;s__Brachyspira hyodysenteriae	GCA_001676785.2	Complete Genome	99.2	0	9/30/2016	11
d__Bacteria;p__Spirochaetota;c__Brachyspirae;o__Brachyspirales;f__Brachyspiraceae;g__Brachyspira;s__Brachyspira intermedia	d__Bacteria;p__Spirochaetes;c__Spirochaetia;o__Brachyspirales;f__Brachyspiraceae;g__Brachyspira;s__Brachyspira intermedia	GCA_000223215.1	Complete Genome	99.2	0.8	8/10/2011	11
d__Bacteria;p__Spirochaetota;c__Brachyspirae;o__Brachyspirales;f__Brachyspiraceae;g__Brachyspira;s__Brachyspira murdochii	d__Bacteria;p__Spirochaetes;c__Spirochaetia;o__Brachyspirales;f__Brachyspiraceae;g__Brachyspira;s__Brachyspira murdochii	GCA_000092845.1	Complete Genome	99.2	0	5/13/2010	11
d__Bacteria;p__Spirochaetota;c__Brachyspirae;o__Brachyspirales;f__Brachyspiraceae;g__Brachyspira;s__Brachyspira pilosicoli	d__Bacteria;p__Spirochaetes;c__Spirochaetia;o__Brachyspirales;f__Brachyspiraceae;g__Brachyspira;s__Brachyspira pilosicoli	GCA_000325665.1	Complete Genome	98.75	0	12/19/2012	11
d__Bacteria;p__Proteobacteria;c__Alphaproteobacteria;o__Rhizobiales;f__Xanthobacteraceae;g__Bradyrhizobium;s__Bradyrhizobium diazoefficiens	d__Bacteria;p__Proteobacteria;c__Alphaproteobacteria;o__Rhizobiales;f__Bradyrhizobiaceae;g__Bradyrhizobium;s__Bradyrhizobium diazoefficiens	GCA_001642675.1	Complete Genome	99.99	0.3	5/12/2016	11
d__Bacteria;p__Proteobacteria;c__Alphaproteobacteria;o__Rhizobiales;f__Xanthobacteraceae;g__Bradyrhizobium;s__Bradyrhizobium icense	d__Bacteria;p__Proteobacteria;c__Alphaproteobacteria;o__Rhizobiales;f__Bradyrhizobiaceae;g__Bradyrhizobium;s__Bradyrhizobium icense	GCA_001693385.1	Complete Genome	99.9	1.66	7/25/2016	11
d__Bacteria;p__Proteobacteria;c__Alphaproteobacteria;o__Rhizobiales;f__Xanthobacteraceae;g__Bradyrhizobium;s__Bradyrhizobium japonicum	d__Bacteria;p__Proteobacteria;c__Alphaproteobacteria;o__Rhizobiales;f__Bradyrhizobiaceae;g__Bradyrhizobium;s__Bradyrhizobium japonicum	GCA_001887695.1	Complete Genome	100	0.3	11/30/2016	11
d__Bacteria;p__Proteobacteria;c__Alphaproteobacteria;o__Rhizobiales;f__Xanthobacteraceae;g__Bradyrhizobium;s__Bradyrhizobium oligotrophicum	d__Bacteria;p__Proteobacteria;c__Alphaproteobacteria;o__Rhizobiales;f__Bradyrhizobiaceae;g__Bradyrhizobium;s__Bradyrhizobium oligotrophicum	GCA_000344805.1	Complete Genome	99.35	0.27	2/28/2013	11
d__Bacteria;p__Proteobacteria;c__Alphaproteobacteria;o__Rhizobiales;f__Xanthobacteraceae;g__Bradyrhizobium;s__Bradyrhizobium ottawaense	d__Bacteria;p__Proteobacteria;c__Alphaproteobacteria;o__Rhizobiales;f__Bradyrhizobiaceae;g__Bradyrhizobium;s__Bradyrhizobium ottawaense	GCA_002278135.2	Complete Genome	99.96	0.3	5/22/2018	11
d__Bacteria;p__Proteobacteria;c__Alphaproteobacteria;o__Rhizobiales;f__Xanthobacteraceae;g__Bradyrhizobium;s__Bradyrhizobium sp000015165	d__Bacteria;p__Proteobacteria;c__Alphaproteobacteria;o__Rhizobiales;f__Bradyrhizobiaceae;g__Bradyrhizobium;s__	GCA_000015165.1	Complete Genome	99.69	1.22	5/11/2007	11
d__Bacteria;p__Proteobacteria;c__Alphaproteobacteria;o__Rhizobiales;f__Xanthobacteraceae;g__Bradyrhizobium;s__Bradyrhizobium sp000026145	d__Bacteria;p__Proteobacteria;c__Alphaproteobacteria;o__Rhizobiales;f__Bradyrhizobiaceae;g__Bradyrhizobium;s__	GCA_000026145.1	Complete Genome	99.09	0.41	5/1/2007	11
d__Bacteria;p__Proteobacteria;c__Alphaproteobacteria;o__Rhizobiales;f__Xanthobacteraceae;g__Bradyrhizobium;s__Bradyrhizobium sp000244915	d__Bacteria;p__Proteobacteria;c__Alphaproteobacteria;o__Rhizobiales;f__Bradyrhizobiaceae;g__Bradyrhizobium;s__	GCA_900011245.1	Complete Genome	98.05	2.86	5/12/2016	11
d__Bacteria;p__Proteobacteria;c__Alphaproteobacteria;o__Rhizobiales;f__Xanthobacteraceae;g__Bradyrhizobium;s__Bradyrhizobium sp000284275	d__Bacteria;p__Proteobacteria;c__Alphaproteobacteria;o__Rhizobiales;f__Bradyrhizobiaceae;g__Bradyrhizobium;s__	GCA_000284275.1	Complete Genome	99.96	0.52	3/28/2012	11
d__Bacteria;p__Proteobacteria;c__Alphaproteobacteria;o__Rhizobiales;f__Xanthobacteraceae;g__Bradyrhizobium;s__Bradyrhizobium sp000296215	d__Bacteria;p__Proteobacteria;c__Alphaproteobacteria;o__Rhizobiales;f__Bradyrhizobiaceae;g__Bradyrhizobium;s__	GCA_000296215.2	Complete Genome	99.7	0.68	1/25/2016	11
d__Bacteria;p__Proteobacteria;c__Alphaproteobacteria;o__Rhizobiales;f__Xanthobacteraceae;g__Bradyrhizobium;s__Bradyrhizobium sp002266435	d__Bacteria;p__Proteobacteria;c__Alphaproteobacteria;o__Rhizobiales;f__Bradyrhizobiaceae;g__Bradyrhizobium;s__	GCA_002266435.2	Complete Genome	99.96	0.67	5/22/2018	11
d__Bacteria;p__Proteobacteria;c__Alphaproteobacteria;o__Rhizobiales;f__Xanthobacteraceae;g__Bradyrhizobium;s__Bradyrhizobium sp002266465	d__Bacteria;p__Proteobacteria;c__Alphaproteobacteria;o__Rhizobiales;f__Bradyrhizobiaceae;g__Bradyrhizobium;s__	GCA_002266465.2	Complete Genome	99.99	0.3	5/22/2018	11
d__Bacteria;p__Proteobacteria;c__Alphaproteobacteria;o__Rhizobiales;f__Xanthobacteraceae;g__Bradyrhizobium;s__Bradyrhizobium sp002831585	d__Bacteria;p__Proteobacteria;c__Alphaproteobacteria;o__Rhizobiales;f__Bradyrhizobiaceae;g__Bradyrhizobium;s__	GCA_002831585.1	Complete Genome	99.36	1.03	12/11/2017	11
d__Bacteria;p__Proteobacteria;c__Alphaproteobacteria;o__Rhizobiales;f__Xanthobacteraceae;g__Bradyrhizobium;s__Bradyrhizobium sp900176205	d__Bacteria;p__Proteobacteria;c__Alphaproteobacteria;o__Rhizobiales;f__Bradyrhizobiaceae;g__Bradyrhizobium;s__	GCA_900176205.1	Complete Genome	98.94	0.33	6/6/2017	11
d__Bacteria;p__Proteobacteria;c__Alphaproteobacteria;o__Rhizobiales;f__Xanthobacteraceae;g__Bradyrhizobium;s__Bradyrhizobium sp900324035	d__Bacteria;p__Proteobacteria;c__Alphaproteobacteria;o__Rhizobiales;f__Bradyrhizobiaceae;g__Bradyrhizobium;s__	GCA_900324035.1	Complete Genome	99.59	0.89	5/23/2018	11
d__Bacteria;p__Proteobacteria;c__Gammaproteobacteria;o__Enterobacterales;f__Enterobacteriaceae;g__Brenneria;s__Brenneria goodwinii	d__Bacteria;p__Proteobacteria;c__Gammaproteobacteria;o__Enterobacterales;f__Pectobacteriaceae;g__Brenneria;s__Brenneria goodwinii	GCA_002291445.1	Complete Genome	99.21	1.31	9/12/2017	11
d__Bacteria;p__Chloroflexota;c__Anaerolineae;o__Anaerolineales;f__Anaerolineaceae;g__Brevefilum;s__Brevefilum fermentans	d__Bacteria;p__Chloroflexi;c__Anaerolineae;o__Anaerolineales;f__Anaerolineaceae;g__Brevefilum;s__Brevefilum fermentans	GCA_900184705.1	Complete Genome	91.82	2.91	6/6/2017	11
d__Bacteria;p__Firmicutes_I;c__Bacilli_A;o__Brevibacillales;f__Brevibacillaceae;g__Brevibacillus;s__Brevibacillus brevis_B	d__Bacteria;p__Firmicutes;c__Bacilli;o__Bacillales;f__Paenibacillaceae;g__Brevibacillus;s__Brevibacillus brevis	GCA_000296715.2	Complete Genome	99.73	1.08	9/27/2017	11
d__Bacteria;p__Firmicutes_I;c__Bacilli_A;o__Brevibacillales;f__Brevibacillaceae;g__Brevibacillus;s__Brevibacillus brevis_C	d__Bacteria;p__Firmicutes;c__Bacilli;o__Bacillales;f__Paenibacillaceae;g__Brevibacillus;s__Brevibacillus brevis	GCA_001039275.2	Complete Genome	99.73	0.04	6/28/2018	11
d__Bacteria;p__Firmicutes_I;c__Bacilli_A;o__Brevibacillales;f__Brevibacillaceae;g__Brevibacillus;s__Brevibacillus brevis_D	d__Bacteria;p__Firmicutes;c__Bacilli;o__Bacillales;f__Paenibacillaceae;g__Brevibacillus;s__Brevibacillus brevis	GCA_000010165.1	Complete Genome	99.73	0.27	4/1/2009	11
d__Bacteria;p__Firmicutes_I;c__Bacilli_A;o__Brevibacillales;f__Brevibacillaceae;g__Brevibacillus;s__Brevibacillus formosus	d__Bacteria;p__Firmicutes;c__Bacilli;o__Bacillales;f__Paenibacillaceae;g__Brevibacillus;s__Brevibacillus formosus	GCA_002215075.1	Complete Genome	99.73	0.54	7/6/2017	11
d__Bacteria;p__Firmicutes_I;c__Bacilli_A;o__Brevibacillales;f__Brevibacillaceae;g__Brevibacillus_B;s__Brevibacillus_B laterosporus	d__Bacteria;p__Firmicutes;c__Bacilli;o__Bacillales;f__Paenibacillaceae;g__Brevibacillus;s__Brevibacillus laterosporus	GCA_002706795.1	Complete Genome	100	0	10/25/2017	11
d__Bacteria;p__Firmicutes_I;c__Bacilli_A;o__Brevibacillales;f__Brevibacillaceae;g__Brevibacillus_B;s__Brevibacillus_B laterosporus_C	d__Bacteria;p__Firmicutes;c__Bacilli;o__Bacillales;f__Paenibacillaceae;g__Brevibacillus;s__Brevibacillus laterosporus	GCA_002865525.1	Complete Genome	99.73	0	1/7/2018	11
d__Bacteria;p__Actinobacteriota;c__Actinobacteria;o__Actinomycetales;f__Brevibacteriaceae;g__Brevibacterium;s__Brevibacterium aurantiacum	d__Bacteria;p__Actinobacteria;c__Actinobacteria;o__Micrococcales;f__Brevibacteriaceae;g__Brevibacterium;s__Brevibacterium linens	GCA_001729525.1	Complete Genome	100	0	9/16/2016	11
d__Bacteria;p__Actinobacteriota;c__Actinobacteria;o__Actinomycetales;f__Brevibacteriaceae;g__Brevibacterium;s__Brevibacterium epidermidis	d__Bacteria;p__Actinobacteria;c__Actinobacteria;o__Micrococcales;f__Brevibacteriaceae;g__Brevibacterium;s__Brevibacterium linens	GCA_001606005.1	Complete Genome	100	0	4/4/2016	11
d__Bacteria;p__Proteobacteria;c__Alphaproteobacteria;o__Caulobacterales;f__Caulobacteraceae;g__Brevundimonas;s__Brevundimonas naejangsanensis_A	d__Bacteria;p__Proteobacteria;c__Alphaproteobacteria;o__Caulobacterales;f__Caulobacteraceae;g__Brevundimonas;s__Brevundimonas naejangsanensis	GCA_000635915.2	Complete Genome	100	0	5/19/2016	11
d__Bacteria;p__Proteobacteria;c__Alphaproteobacteria;o__Caulobacterales;f__Caulobacteraceae;g__Brevundimonas;s__Brevundimonas sp001310255	d__Bacteria;p__Proteobacteria;c__Alphaproteobacteria;o__Caulobacterales;f__Caulobacteraceae;g__Brevundimonas;s__	GCA_001310255.1	Complete Genome	99.57	0	10/13/2015	11
d__Bacteria;p__Proteobacteria;c__Alphaproteobacteria;o__Caulobacterales;f__Caulobacteraceae;g__Brevundimonas;s__Brevundimonas sp002002865	d__Bacteria;p__Proteobacteria;c__Alphaproteobacteria;o__Caulobacterales;f__Caulobacteraceae;g__Brevundimonas;s__	GCA_002002865.1	Complete Genome	100	0.65	2/17/2017	11
d__Bacteria;p__Proteobacteria;c__Alphaproteobacteria;o__Caulobacterales;f__Caulobacteraceae;g__Brevundimonas;s__Brevundimonas subvibrioides	d__Bacteria;p__Proteobacteria;c__Alphaproteobacteria;o__Caulobacterales;f__Caulobacteraceae;g__Brevundimonas;s__Brevundimonas subvibrioides	GCA_000144605.1	Complete Genome	100	0	8/5/2010	11
d__Bacteria;p__Proteobacteria;c__Alphaproteobacteria;o__Caulobacterales;f__Caulobacteraceae;g__Brevundimonas;s__Brevundimonas vesicularis	d__Bacteria;p__Proteobacteria;c__Alphaproteobacteria;o__Caulobacterales;f__Caulobacteraceae;g__Brevundimonas;s__	GCA_001636925.1	Complete Genome	99.68	0.65	5/4/2016	11
d__Bacteria;p__Firmicutes;c__Bacilli;o__Lactobacillales;f__Brochotrichaceae;g__Brochothrix;s__Brochothrix thermosphacta	d__Bacteria;p__Firmicutes;c__Bacilli;o__Bacillales;f__Listeriaceae;g__Brochothrix;s__Brochothrix thermosphacta	GCA_002381265.1	Complete Genome	99.45	0	9/27/2017	11
d__Bacteria;p__Proteobacteria;c__Alphaproteobacteria;o__Rhizobiales;f__Rhizobiaceae;g__Brucella;s__Brucella melitensis	d__Bacteria;p__Proteobacteria;c__Alphaproteobacteria;o__Rhizobiales;f__Brucellaceae;g__Brucella;s__Brucella suis	GCA_000740235.1	Complete Genome	99.78	0	8/15/2014	11
d__Bacteria;p__Proteobacteria;c__Gammaproteobacteria;o__Enterobacterales;f__Enterobacteriaceae;g__Buchnera;s__Buchnera aphidicola_A	d__Bacteria;p__Proteobacteria;c__Gammaproteobacteria;o__Enterobacterales;f__Erwiniaceae;g__Buchnera;s__Buchnera aphidicola	GCA_000225445.1	Complete Genome	100	0	9/7/2011	11
d__Bacteria;p__Proteobacteria;c__Gammaproteobacteria;o__Enterobacterales;f__Enterobacteriaceae;g__Buchnera;s__Buchnera aphidicola_B	d__Bacteria;p__Proteobacteria;c__Gammaproteobacteria;o__Enterobacterales;f__Erwiniaceae;g__Buchnera;s__Buchnera aphidicola	GCA_000225465.1	Complete Genome	100	0	9/7/2011	11
d__Bacteria;p__Proteobacteria;c__Gammaproteobacteria;o__Enterobacterales;f__Enterobacteriaceae;g__Buchnera;s__Buchnera aphidicola_C	d__Bacteria;p__Proteobacteria;c__Gammaproteobacteria;o__Enterobacterales;f__Erwiniaceae;g__Buchnera;s__Buchnera aphidicola	GCA_000521545.1	Complete Genome	100	0	1/22/2014	11
d__Bacteria;p__Proteobacteria;c__Gammaproteobacteria;o__Enterobacterales;f__Enterobacteriaceae;g__Buchnera;s__Buchnera aphidicola_D	d__Bacteria;p__Proteobacteria;c__Gammaproteobacteria;o__Enterobacterales;f__Erwiniaceae;g__Buchnera;s__Buchnera aphidicola	GCA_001700895.1	Complete Genome	100	0	8/9/2016	11
d__Bacteria;p__Proteobacteria;c__Gammaproteobacteria;o__Enterobacterales;f__Enterobacteriaceae;g__Buchnera;s__Buchnera aphidicola_E	d__Bacteria;p__Proteobacteria;c__Gammaproteobacteria;o__Enterobacterales;f__Erwiniaceae;g__Buchnera;s__Buchnera aphidicola	GCA_001280225.1	Complete Genome	98.77	0	9/8/2015	11
d__Bacteria;p__Proteobacteria;c__Gammaproteobacteria;o__Enterobacterales;f__Enterobacteriaceae;g__Buchnera;s__Buchnera aphidicola_F	d__Bacteria;p__Proteobacteria;c__Gammaproteobacteria;o__Enterobacterales;f__Erwiniaceae;g__Buchnera;s__Buchnera aphidicola	GCA_000090965.1	Complete Genome	98.59	0	10/18/2006	11
d__Bacteria;p__Proteobacteria;c__Gammaproteobacteria;o__Enterobacterales;f__Enterobacteriaceae;g__Buchnera;s__Buchnera aphidicola_G	d__Bacteria;p__Proteobacteria;c__Gammaproteobacteria;o__Enterobacterales;f__Erwiniaceae;g__Buchnera;s__Buchnera aphidicola	GCA_000217635.1	Complete Genome	98.12	0	6/9/2011	11
d__Bacteria;p__Proteobacteria;c__Gammaproteobacteria;o__Enterobacterales;f__Enterobacteriaceae;g__Buchnera;s__Buchnera aphidicola_H	d__Bacteria;p__Proteobacteria;c__Gammaproteobacteria;o__Enterobacterales;f__Erwiniaceae;g__Buchnera;s__Buchnera aphidicola	GCA_000007725.1	Complete Genome	97.18	0	1/29/2003	11
d__Bacteria;p__Proteobacteria;c__Gammaproteobacteria;o__Enterobacterales;f__Enterobacteriaceae;g__Buchnera;s__Buchnera aphidicola_I	d__Bacteria;p__Proteobacteria;c__Gammaproteobacteria;o__Enterobacterales;f__Erwiniaceae;g__Buchnera;s__Buchnera aphidicola	GCA_000021085.1	Complete Genome	100	0	1/6/2009	11
d__Bacteria;p__Proteobacteria;c__Gammaproteobacteria;o__Enterobacterales;f__Enterobacteriaceae;g__Buchnera;s__Buchnera aphidicola_J	d__Bacteria;p__Proteobacteria;c__Gammaproteobacteria;o__Enterobacterales;f__Erwiniaceae;g__Buchnera;s__Buchnera aphidicola	GCA_900128595.1	Complete Genome	100	0	11/25/2016	11
d__Bacteria;p__Proteobacteria;c__Gammaproteobacteria;o__Enterobacterales;f__Enterobacteriaceae;g__Buchnera;s__Buchnera aphidicola_K	d__Bacteria;p__Proteobacteria;c__Gammaproteobacteria;o__Enterobacterales;f__Erwiniaceae;g__Buchnera;s__Buchnera aphidicola	GCA_900128725.1	Complete Genome	98.59	0	11/25/2016	11
d__Bacteria;p__Proteobacteria;c__Gammaproteobacteria;o__Enterobacterales;f__Enterobacteriaceae;g__Buchnera;s__Buchnera aphidicola_L	d__Bacteria;p__Proteobacteria;c__Gammaproteobacteria;o__Enterobacterales;f__Erwiniaceae;g__Buchnera;s__Buchnera aphidicola	GCA_900128735.1	Complete Genome	95.77	0	11/25/2016	11
d__Bacteria;p__Proteobacteria;c__Gammaproteobacteria;o__Enterobacterales;f__Enterobacteriaceae;g__Buchnera;s__Buchnera aphidicola_M	d__Bacteria;p__Proteobacteria;c__Gammaproteobacteria;o__Enterobacterales;f__Erwiniaceae;g__Buchnera;s__Buchnera aphidicola	GCA_900016785.1	Complete Genome	95.77	0	5/5/2016	11
d__Bacteria;p__Proteobacteria;c__Gammaproteobacteria;o__Enterobacterales;f__Enterobacteriaceae;g__Buchnera;s__Buchnera aphidicola_N	d__Bacteria;p__Proteobacteria;c__Gammaproteobacteria;o__Enterobacterales;f__Erwiniaceae;g__Buchnera;s__Buchnera aphidicola	GCA_001648115.1	Complete Genome	97.18	0	5/18/2016	11
d__Bacteria;p__Proteobacteria;c__Gammaproteobacteria;o__Enterobacterales;f__Enterobacteriaceae;g__Buchnera;s__Buchnera aphidicola_O	d__Bacteria;p__Proteobacteria;c__Gammaproteobacteria;o__Enterobacterales;f__Erwiniaceae;g__Buchnera;s__Buchnera aphidicola	GCA_000007365.1	Complete Genome	98.77	0	7/2/2002	11
d__Bacteria;p__Proteobacteria;c__Gammaproteobacteria;o__Enterobacterales;f__Enterobacteriaceae;g__Buchnera;s__Buchnera aphidicola_P	d__Bacteria;p__Proteobacteria;c__Gammaproteobacteria;o__Enterobacterales;f__Erwiniaceae;g__Buchnera;s__Buchnera aphidicola	GCA_003096055.1	Complete Genome	98.77	0	5/7/2018	11
d__Bacteria;p__Proteobacteria;c__Gammaproteobacteria;o__Burkholderiales;f__Burkholderiaceae;g__Burkholderia;s__Burkholderia ambifaria	d__Bacteria;p__Proteobacteria;c__Betaproteobacteria;o__Burkholderiales;f__Burkholderiaceae;g__Burkholderia;s__Burkholderia ambifaria	GCA_000959545.1	Complete Genome	100	0	3/20/2015	11
d__Bacteria;p__Proteobacteria;c__Gammaproteobacteria;o__Burkholderiales;f__Burkholderiaceae;g__Burkholderia;s__Burkholderia cenocepacia	d__Bacteria;p__Proteobacteria;c__Betaproteobacteria;o__Burkholderiales;f__Burkholderiaceae;g__Burkholderia;s__Burkholderia cenocepacia	GCA_001718895.1	Complete Genome	99.87	0.2	9/2/2016	11
d__Bacteria;p__Proteobacteria;c__Gammaproteobacteria;o__Burkholderiales;f__Burkholderiaceae;g__Burkholderia;s__Burkholderia cenocepacia_B	d__Bacteria;p__Proteobacteria;c__Betaproteobacteria;o__Burkholderiales;f__Burkholderiaceae;g__Burkholderia;s__Burkholderia cenocepacia	GCA_001999825.1	Complete Genome	100	0	2/15/2017	11
d__Bacteria;p__Proteobacteria;c__Gammaproteobacteria;o__Burkholderiales;f__Burkholderiaceae;g__Burkholderia;s__Burkholderia cepacia	d__Bacteria;p__Proteobacteria;c__Betaproteobacteria;o__Burkholderiales;f__Burkholderiaceae;g__Burkholderia;s__Burkholderia cepacia	GCA_001718395.1	Complete Genome	100	0.4	9/2/2016	11
d__Bacteria;p__Proteobacteria;c__Gammaproteobacteria;o__Burkholderiales;f__Burkholderiaceae;g__Burkholderia;s__Burkholderia cepacia_A	d__Bacteria;p__Proteobacteria;c__Betaproteobacteria;o__Burkholderiales;f__Burkholderiaceae;g__Burkholderia;s__Burkholderia cepacia	GCA_000701165.2	Complete Genome	100	1.22	1/8/2016	11
d__Bacteria;p__Proteobacteria;c__Gammaproteobacteria;o__Burkholderiales;f__Burkholderiaceae;g__Burkholderia;s__Burkholderia cepacia_D	d__Bacteria;p__Proteobacteria;c__Betaproteobacteria;o__Burkholderiales;f__Burkholderiaceae;g__Burkholderia;s__Burkholderia cepacia	GCA_000292915.1	Complete Genome	99.9	0.6	8/27/2012	11
d__Bacteria;p__Proteobacteria;c__Gammaproteobacteria;o__Burkholderiales;f__Burkholderiaceae;g__Burkholderia;s__Burkholderia cepacia_F	d__Bacteria;p__Proteobacteria;c__Betaproteobacteria;o__Burkholderiales;f__Burkholderiaceae;g__Burkholderia;s__Burkholderia cepacia	GCA_001718835.1	Complete Genome	99.76	1.24	9/2/2016	11
d__Bacteria;p__Proteobacteria;c__Gammaproteobacteria;o__Burkholderiales;f__Burkholderiaceae;g__Burkholderia;s__Burkholderia contaminans	d__Bacteria;p__Proteobacteria;c__Betaproteobacteria;o__Burkholderiales;f__Burkholderiaceae;g__Burkholderia;s__Burkholderia contaminans	GCA_001029145.1	Complete Genome	100	0.48	6/17/2015	11
d__Bacteria;p__Proteobacteria;c__Gammaproteobacteria;o__Burkholderiales;f__Burkholderiaceae;g__Burkholderia;s__Burkholderia diffusa	d__Bacteria;p__Proteobacteria;c__Betaproteobacteria;o__Burkholderiales;f__Burkholderiaceae;g__Burkholderia;s__Burkholderia diffusa	GCA_001718315.1	Complete Genome	100	0.05	9/2/2016	11
d__Bacteria;p__Proteobacteria;c__Gammaproteobacteria;o__Burkholderiales;f__Burkholderiaceae;g__Burkholderia;s__Burkholderia dolosa	d__Bacteria;p__Proteobacteria;c__Betaproteobacteria;o__Burkholderiales;f__Burkholderiaceae;g__Burkholderia;s__Burkholderia dolosa	GCA_000959505.1	Complete Genome	99.6	0.13	3/20/2015	11
d__Bacteria;p__Proteobacteria;c__Gammaproteobacteria;o__Burkholderiales;f__Burkholderiaceae;g__Burkholderia;s__Burkholderia gladioli	d__Bacteria;p__Proteobacteria;c__Betaproteobacteria;o__Burkholderiales;f__Burkholderiaceae;g__Burkholderia;s__Burkholderia gladioli	GCA_000194745.1	Complete Genome	100	1.92	4/1/2011	11
d__Bacteria;p__Proteobacteria;c__Gammaproteobacteria;o__Burkholderiales;f__Burkholderiaceae;g__Burkholderia;s__Burkholderia glumae	d__Bacteria;p__Proteobacteria;c__Betaproteobacteria;o__Burkholderiales;f__Burkholderiaceae;g__Burkholderia;s__Burkholderia glumae	GCA_000960995.1	Complete Genome	99.95	0.85	3/24/2015	11
d__Bacteria;p__Proteobacteria;c__Gammaproteobacteria;o__Burkholderiales;f__Burkholderiaceae;g__Burkholderia;s__Burkholderia humptydooensis	d__Bacteria;p__Proteobacteria;c__Betaproteobacteria;o__Burkholderiales;f__Burkholderiaceae;g__Burkholderia;s__Burkholderia thailandensis	GCA_000385525.1	Complete Genome	100	0.54	4/30/2013	11
d__Bacteria;p__Proteobacteria;c__Gammaproteobacteria;o__Burkholderiales;f__Burkholderiaceae;g__Burkholderia;s__Burkholderia lata	d__Bacteria;p__Proteobacteria;c__Betaproteobacteria;o__Burkholderiales;f__Burkholderiaceae;g__Burkholderia;s__Burkholderia lata	GCA_000012945.1	Complete Genome	100	0.08	10/20/2005	11
d__Bacteria;p__Proteobacteria;c__Gammaproteobacteria;o__Burkholderiales;f__Burkholderiaceae;g__Burkholderia;s__Burkholderia latens	d__Bacteria;p__Proteobacteria;c__Betaproteobacteria;o__Burkholderiales;f__Burkholderiaceae;g__Burkholderia;s__Burkholderia latens	GCA_001718795.1	Complete Genome	100	0.4	9/2/2016	11
d__Bacteria;p__Proteobacteria;c__Gammaproteobacteria;o__Burkholderiales;f__Burkholderiaceae;g__Burkholderia;s__Burkholderia mallei	d__Bacteria;p__Proteobacteria;c__Betaproteobacteria;o__Burkholderiales;f__Burkholderiaceae;g__Burkholderia;s__Burkholderia mallei	GCA_000755845.1	Complete Genome	97.62	0	9/18/2014	11
d__Bacteria;p__Proteobacteria;c__Gammaproteobacteria;o__Burkholderiales;f__Burkholderiaceae;g__Burkholderia;s__Burkholderia mesoacidophila	d__Bacteria;p__Proteobacteria;c__Betaproteobacteria;o__Burkholderiales;f__Burkholderiaceae;g__Burkholderia;s__[Pseudomonas] mesoacidophila	GCA_002097715.1	Complete Genome	100	2.7	4/18/2017	11
d__Bacteria;p__Proteobacteria;c__Gammaproteobacteria;o__Burkholderiales;f__Burkholderiaceae;g__Burkholderia;s__Burkholderia metallica	d__Bacteria;p__Proteobacteria;c__Betaproteobacteria;o__Burkholderiales;f__Burkholderiaceae;g__Burkholderia;s__Burkholderia metallica	GCA_001718555.1	Complete Genome	100	0.4	9/2/2016	11
d__Bacteria;p__Proteobacteria;c__Gammaproteobacteria;o__Burkholderiales;f__Burkholderiaceae;g__Burkholderia;s__Burkholderia multivorans	d__Bacteria;p__Proteobacteria;c__Betaproteobacteria;o__Burkholderiales;f__Burkholderiaceae;g__Burkholderia;s__Burkholderia multivorans	GCA_001718995.1	Complete Genome	100	0.18	9/2/2016	11
d__Bacteria;p__Proteobacteria;c__Gammaproteobacteria;o__Burkholderiales;f__Burkholderiaceae;g__Burkholderia;s__Burkholderia oklahomensis	d__Bacteria;p__Proteobacteria;c__Betaproteobacteria;o__Burkholderiales;f__Burkholderiaceae;g__Burkholderia;s__Burkholderia oklahomensis	GCA_001522135.2	Complete Genome	100	0.73	9/2/2016	11
d__Bacteria;p__Proteobacteria;c__Gammaproteobacteria;o__Burkholderiales;f__Burkholderiaceae;g__Burkholderia;s__Burkholderia plantarii	d__Bacteria;p__Proteobacteria;c__Betaproteobacteria;o__Burkholderiales;f__Burkholderiaceae;g__Burkholderia;s__Burkholderia glumae	GCA_000835205.1	Complete Genome	99.95	1.2	2/10/2015	11
d__Bacteria;p__Proteobacteria;c__Gammaproteobacteria;o__Burkholderiales;f__Burkholderiaceae;g__Burkholderia;s__Burkholderia pseudomultivorans	d__Bacteria;p__Proteobacteria;c__Betaproteobacteria;o__Burkholderiales;f__Burkholderiaceae;g__Burkholderia;s__Burkholderia pseudomultivorans	GCA_001718415.1	Complete Genome	100	0.5	9/2/2016	11
d__Bacteria;p__Proteobacteria;c__Gammaproteobacteria;o__Burkholderiales;f__Burkholderiaceae;g__Burkholderia;s__Burkholderia pyrrocinia	d__Bacteria;p__Proteobacteria;c__Betaproteobacteria;o__Burkholderiales;f__Burkholderiaceae;g__Burkholderia;s__Burkholderia pyrrocinia	GCA_001028665.1	Complete Genome	100	1.52	6/12/2015	11
d__Bacteria;p__Proteobacteria;c__Gammaproteobacteria;o__Burkholderiales;f__Burkholderiaceae;g__Burkholderia;s__Burkholderia seminalis	d__Bacteria;p__Proteobacteria;c__Betaproteobacteria;o__Burkholderiales;f__Burkholderiaceae;g__Burkholderia;s__Burkholderia seminalis	GCA_001718535.1	Complete Genome	100	0	9/2/2016	11
d__Bacteria;p__Proteobacteria;c__Gammaproteobacteria;o__Burkholderiales;f__Burkholderiaceae;g__Burkholderia;s__Burkholderia singularis	d__Bacteria;p__Proteobacteria;c__Betaproteobacteria;o__Burkholderiales;f__Burkholderiaceae;g__Burkholderia;s__	GCA_001718875.1	Complete Genome	98.39	2.72	9/2/2016	11
d__Bacteria;p__Proteobacteria;c__Gammaproteobacteria;o__Burkholderiales;f__Burkholderiaceae;g__Burkholderia;s__Burkholderia sp001522585	d__Bacteria;p__Proteobacteria;c__Betaproteobacteria;o__Burkholderiales;f__Burkholderiaceae;g__Burkholderia;s__	GCA_001522585.2	Complete Genome	99.87	0.13	9/2/2016	11
d__Bacteria;p__Proteobacteria;c__Gammaproteobacteria;o__Burkholderiales;f__Burkholderiaceae;g__Burkholderia;s__Burkholderia sp001524625	d__Bacteria;p__Proteobacteria;c__Betaproteobacteria;o__Burkholderiales;f__Burkholderiaceae;g__Burkholderia;s__	GCA_001524445.2	Complete Genome	100	1.13	9/2/2016	11
d__Bacteria;p__Proteobacteria;c__Gammaproteobacteria;o__Burkholderiales;f__Burkholderiaceae;g__Burkholderia;s__Burkholderia sp001524645	d__Bacteria;p__Proteobacteria;c__Betaproteobacteria;o__Burkholderiales;f__Burkholderiaceae;g__Burkholderia;s__	GCA_001524645.2	Complete Genome	100	0	9/2/2016	11
d__Bacteria;p__Proteobacteria;c__Gammaproteobacteria;o__Burkholderiales;f__Burkholderiaceae;g__Burkholderia;s__Burkholderia stabilis	d__Bacteria;p__Proteobacteria;c__Betaproteobacteria;o__Burkholderiales;f__Burkholderiaceae;g__Burkholderia;s__Burkholderia stabilis	GCA_001742165.1	Complete Genome	99.87	0.54	9/22/2016	11
d__Bacteria;p__Proteobacteria;c__Gammaproteobacteria;o__Burkholderiales;f__Burkholderiaceae;g__Burkholderia;s__Burkholderia stagnalis	d__Bacteria;p__Proteobacteria;c__Betaproteobacteria;o__Burkholderiales;f__Burkholderiaceae;g__Burkholderia;s__Burkholderia stagnalis	GCA_001718955.1	Complete Genome	100	1.21	9/2/2016	11
d__Bacteria;p__Proteobacteria;c__Gammaproteobacteria;o__Burkholderiales;f__Burkholderiaceae;g__Burkholderia;s__Burkholderia territorii	d__Bacteria;p__Proteobacteria;c__Betaproteobacteria;o__Burkholderiales;f__Burkholderiaceae;g__Burkholderia;s__Burkholderia territorii	GCA_001718335.1	Complete Genome	100	0.4	9/2/2016	11
d__Bacteria;p__Proteobacteria;c__Gammaproteobacteria;o__Burkholderiales;f__Burkholderiaceae;g__Burkholderia;s__Burkholderia thailandensis	d__Bacteria;p__Proteobacteria;c__Betaproteobacteria;o__Burkholderiales;f__Burkholderiaceae;g__Burkholderia;s__Burkholderia thailandensis	GCA_000012365.1	Complete Genome	100	0.06	12/15/2005	11
d__Bacteria;p__Proteobacteria;c__Gammaproteobacteria;o__Burkholderiales;f__Burkholderiaceae;g__Burkholderia;s__Burkholderia ubonensis	d__Bacteria;p__Proteobacteria;c__Betaproteobacteria;o__Burkholderiales;f__Burkholderiaceae;g__Burkholderia;s__Burkholderia ubonensis	GCA_001718855.1	Complete Genome	100	1.24	9/2/2016	11
d__Bacteria;p__Proteobacteria;c__Gammaproteobacteria;o__Burkholderiales;f__Burkholderiaceae;g__Burkholderia;s__Burkholderia vietnamiensis	d__Bacteria;p__Proteobacteria;c__Betaproteobacteria;o__Burkholderiales;f__Burkholderiaceae;g__Burkholderia;s__Burkholderia vietnamiensis	GCA_000016205.1	Complete Genome	100	0.89	3/27/2007	11
d__Bacteria;p__Firmicutes_A;c__Clostridia;o__Lachnospirales;f__Lachnospiraceae;g__Butyrivibrio;s__Butyrivibrio hungatei	d__Bacteria;p__Firmicutes;c__Clostridia;o__Clostridiales;f__Lachnospiraceae;g__Butyrivibrio;s__Butyrivibrio hungatei	GCA_001858005.1	Complete Genome	99.57	0	10/31/2016	11
d__Bacteria;p__Firmicutes_A;c__Clostridia;o__Lachnospirales;f__Lachnospiraceae;g__Butyrivibrio;s__Butyrivibrio proteoclasticus	d__Bacteria;p__Firmicutes;c__Clostridia;o__Clostridiales;f__Lachnospiraceae;g__Butyrivibrio;s__Butyrivibrio proteoclasticus	GCA_000145035.1	Complete Genome	99.57	0	8/10/2010	11
d__Bacteria;p__Proteobacteria;c__Gammaproteobacteria;o__Francisellales;f__Francisellaceae;g__CA97-1460;s__CA97-1460 sp001880225	d__Bacteria;p__Proteobacteria;c__Gammaproteobacteria;o__Thiotrichales;f__Francisellaceae;g__Francisella;s__	GCA_001880225.1	Complete Genome	99.23	0	11/17/2016	11
d__Bacteria;p__Proteobacteria;c__Gammaproteobacteria;o__Burkholderiales;f__Burkholderiaceae;g__Caballeronia;s__Caballeronia cordobensis	d__Bacteria;p__Proteobacteria;c__Betaproteobacteria;o__Burkholderiales;f__Burkholderiaceae;g__Burkholderia;s__	GCA_000828875.1	Complete Genome	99.6	0.62	5/22/2014	11
d__Bacteria;p__Proteobacteria;c__Gammaproteobacteria;o__Burkholderiales;f__Burkholderiaceae;g__Caballeronia;s__Caballeronia insecticola	d__Bacteria;p__Proteobacteria;c__Betaproteobacteria;o__Burkholderiales;f__Burkholderiaceae;g__Burkholderia;s__Burkholderia insecticola	GCA_000402035.1	Complete Genome	99.6	0.85	5/21/2013	11
d__Bacteria;p__Proteobacteria;c__Gammaproteobacteria;o__Burkholderiales;f__Burkholderiaceae;g__Caballeronia;s__Caballeronia sp001557535	d__Bacteria;p__Proteobacteria;c__Betaproteobacteria;o__Burkholderiales;f__Burkholderiaceae;g__Burkholderia;s__	GCA_001557535.1	Complete Genome	97.08	2.02	2/10/2016	11
d__Bacteria;p__Firmicutes_A;c__Thermoanaerobacteria;o__Thermoanaerobacterales;f__Thermoanaerobacteraceae;g__Caldanaerobacter;s__Caldanaerobacter subterraneus	d__Bacteria;p__Firmicutes;c__Clostridia;o__Thermoanaerobacterales;f__Thermoanaerobacteraceae;g__Caldanaerobacter;s__Caldanaerobacter subterraneus	GCA_000007085.1	Complete Genome	99.04	0.6	5/14/2002	11
d__Bacteria;p__Firmicutes_A;c__Thermoanaerobacteria;o__Caldicellulosiruptorales;f__Caldicellulosiruptoraceae;g__Caldicellulosiruptor;s__Caldicellulosiruptor bescii	d__Bacteria;p__Firmicutes;c__Clostridia;o__Thermoanaerobacterales;f__Thermoanaerobacterales Family III. Incertae Sedis;g__Caldicellulosiruptor;s__Caldicellulosiruptor bescii	GCA_000022325.1	Complete Genome	100	0	2/4/2009	11
d__Bacteria;p__Firmicutes_A;c__Thermoanaerobacteria;o__Caldicellulosiruptorales;f__Caldicellulosiruptoraceae;g__Caldicellulosiruptor;s__Caldicellulosiruptor hydrothermalis	d__Bacteria;p__Firmicutes;c__Clostridia;o__Thermoanaerobacterales;f__Thermoanaerobacterales Family III. Incertae Sedis;g__Caldicellulosiruptor;s__Caldicellulosiruptor hydrothermalis	GCA_000166355.1	Complete Genome	99.52	0	11/10/2010	11
d__Bacteria;p__Firmicutes_A;c__Thermoanaerobacteria;o__Caldicellulosiruptorales;f__Caldicellulosiruptoraceae;g__Caldicellulosiruptor;s__Caldicellulosiruptor kronotskyensis	d__Bacteria;p__Firmicutes;c__Clostridia;o__Thermoanaerobacterales;f__Thermoanaerobacterales Family III. Incertae Sedis;g__Caldicellulosiruptor;s__Caldicellulosiruptor kronotskyensis	GCA_000166775.1	Complete Genome	99.52	0	11/17/2010	11
d__Bacteria;p__Firmicutes_A;c__Thermoanaerobacteria;o__Caldicellulosiruptorales;f__Caldicellulosiruptoraceae;g__Caldicellulosiruptor;s__Caldicellulosiruptor lactoaceticus	d__Bacteria;p__Firmicutes;c__Clostridia;o__Thermoanaerobacterales;f__Thermoanaerobacterales Family III. Incertae Sedis;g__Caldicellulosiruptor;s__Caldicellulosiruptor kristjanssonii	GCA_000166695.1	Complete Genome	100	0	11/17/2010	11
d__Bacteria;p__Firmicutes_A;c__Thermoanaerobacteria;o__Caldicellulosiruptorales;f__Caldicellulosiruptoraceae;g__Caldicellulosiruptor;s__Caldicellulosiruptor obsidiansis	d__Bacteria;p__Firmicutes;c__Clostridia;o__Thermoanaerobacterales;f__Thermoanaerobacterales Family III. Incertae Sedis;g__Caldicellulosiruptor;s__Caldicellulosiruptor obsidiansis	GCA_000145215.1	Complete Genome	99.52	0	8/11/2010	11
d__Bacteria;p__Firmicutes_A;c__Thermoanaerobacteria;o__Caldicellulosiruptorales;f__Caldicellulosiruptoraceae;g__Caldicellulosiruptor;s__Caldicellulosiruptor owensensis	d__Bacteria;p__Firmicutes;c__Clostridia;o__Thermoanaerobacterales;f__Thermoanaerobacterales Family III. Incertae Sedis;g__Caldicellulosiruptor;s__Caldicellulosiruptor owensensis	GCA_000166335.1	Complete Genome	99.52	0	11/10/2010	11
d__Bacteria;p__Firmicutes_A;c__Thermoanaerobacteria;o__Caldicellulosiruptorales;f__Caldicellulosiruptoraceae;g__Caldicellulosiruptor;s__Caldicellulosiruptor saccharolyticus	d__Bacteria;p__Firmicutes;c__Clostridia;o__Thermoanaerobacterales;f__Thermoanaerobacterales Family III. Incertae Sedis;g__Caldicellulosiruptor;s__Caldicellulosiruptor saccharolyticus	GCA_000016545.1	Complete Genome	99.5	0	4/19/2007	11
d__Bacteria;p__Chloroflexota;c__Anaerolineae;o__Caldilineales;f__Caldilineaceae;g__Caldilinea;s__Caldilinea aerophila	d__Bacteria;p__Chloroflexi;c__Caldilineae;o__Caldilineales;f__Caldilineaceae;g__Caldilinea;s__Caldilinea aerophila	GCA_000281175.1	Complete Genome	100	1.82	3/28/2012	11
d__Bacteria;p__Desulfobacterota;c__Thermodesulfobacteria;o__Thermodesulfobacteriales;f__Thermodesulfobacteriaceae;g__Caldimicrobium;s__Caldimicrobium thiodismutans	d__Bacteria;p__Thermodesulfobacteria;c__Thermodesulfobacteria;o__Thermodesulfobacteriales;f__Thermodesulfobacteriaceae;g__Caldimicrobium;s__Caldimicrobium thiodismutans	GCA_001548275.1	Complete Genome	97.94	1.13	1/7/2016	11
d__Bacteria;p__Caldisericota;c__Caldisericia;o__Caldisericales;f__Caldisericaceae;g__Caldisericum;s__Caldisericum exile	d__Bacteria;p__Caldiserica;c__Caldisericia;o__Caldisericales;f__Caldisericaceae;g__Caldisericum;s__Caldisericum exile	GCA_000284335.1	Complete Genome	98.21	0	3/28/2012	11
d__Bacteria;p__Deferribacterota;c__Deferribacteres;o__Deferribacterales;f__Calditerrivibrionaceae;g__Calditerrivibrio;s__Calditerrivibrio nitroreducens	d__Bacteria;p__Deferribacteres;c__Deferribacteres;o__Deferribacterales;f__Deferribacteraceae;g__Calditerrivibrio;s__Calditerrivibrio nitroreducens	GCA_000183405.1	Complete Genome	99.07	0.88	11/30/2010	11
d__Bacteria;p__Calditrichota;c__Calditrichia;o__Calditrichales;f__Calditrichaceae;g__Caldithrix;s__Caldithrix abyssi	d__Bacteria;p__Calditrichaeota;c__Calditrichae;o__Calditrichales;f__Calditrichaceae;g__Caldithrix;s__Caldithrix abyssi	GCA_001886815.1	Complete Genome	98.84	1.1	11/28/2016	11
d__Bacteria;p__Cyanobacteria;c__Cyanobacteriia;o__Cyanobacteriales;f__Nostocaceae;g__Calothrix;s__Calothrix parietina	d__Bacteria;p__Cyanobacteria;c__;o__Nostocales;f__Rivulariaceae;g__Calothrix;s__Calothrix parietina	GCA_000317435.1	Complete Genome	99.76	0	12/6/2012	11
d__Bacteria;p__Cyanobacteria;c__Cyanobacteriia;o__Cyanobacteriales;f__Nostocaceae;g__Calothrix;s__Calothrix sp000734895	d__Bacteria;p__Cyanobacteria;c__;o__Nostocales;f__Rivulariaceae;g__Calothrix;s__	GCA_000734895.2	Complete Genome	100	0	5/6/2015	11
d__Bacteria;p__Cyanobacteria;c__Cyanobacteriia;o__Cyanobacteriales;f__Nostocaceae;g__Calothrix;s__Calothrix sp002368395	d__Bacteria;p__Cyanobacteria;c__;o__Nostocales;f__Rivulariaceae;g__Calothrix;s__	GCA_002368395.1	Complete Genome	99.52	0	6/25/2017	11
d__Bacteria;p__Cyanobacteria;c__Cyanobacteriia;o__Cyanobacteriales;f__Nostocaceae;g__Calothrix;s__Calothrix sp002368415	d__Bacteria;p__Cyanobacteria;c__;o__Nostocales;f__Rivulariaceae;g__Calothrix;s__	GCA_002368455.1	Complete Genome	99.04	1.14	6/25/2017	11
d__Bacteria;p__Campylobacterota;c__Campylobacteria;o__Campylobacterales;f__Campylobacteraceae;g__Campylobacter_A;s__Campylobacter_A concisus	d__Bacteria;p__Proteobacteria;c__Epsilonproteobacteria;o__Campylobacterales;f__Campylobacteraceae;g__Campylobacter;s__Campylobacter concisus	GCA_001298465.1	Complete Genome	99.88	0	9/24/2015	11
d__Bacteria;p__Campylobacterota;c__Campylobacteria;o__Campylobacterales;f__Campylobacteraceae;g__Campylobacter_A;s__Campylobacter_A concisus_T	d__Bacteria;p__Proteobacteria;c__Epsilonproteobacteria;o__Campylobacterales;f__Campylobacteraceae;g__Campylobacter;s__Campylobacter concisus	GCA_003048375.1	Complete Genome	99.51	0.12	4/11/2018	11
d__Bacteria;p__Campylobacterota;c__Campylobacteria;o__Campylobacterales;f__Campylobacteraceae;g__Campylobacter_A;s__Campylobacter_A curvus	d__Bacteria;p__Proteobacteria;c__Epsilonproteobacteria;o__Campylobacterales;f__Campylobacteraceae;g__Campylobacter;s__Campylobacter curvus	GCA_000017465.2	Complete Genome	99.88	0	9/9/2016	11
d__Bacteria;p__Campylobacterota;c__Campylobacteria;o__Campylobacterales;f__Campylobacteraceae;g__Campylobacter_A;s__Campylobacter_A pinnipediorum	d__Bacteria;p__Proteobacteria;c__Epsilonproteobacteria;o__Campylobacterales;f__Campylobacteraceae;g__Campylobacter;s__Campylobacter pinnipediorum	GCA_002021965.1	Complete Genome	97.94	0	3/6/2017	11
d__Bacteria;p__Campylobacterota;c__Campylobacteria;o__Campylobacterales;f__Campylobacteraceae;g__Campylobacter_A;s__Campylobacter_A pinnipediorum_A	d__Bacteria;p__Proteobacteria;c__Epsilonproteobacteria;o__Campylobacterales;f__Campylobacteraceae;g__Campylobacter;s__Campylobacter pinnipediorum	GCA_002021985.1	Complete Genome	98.31	0	3/6/2017	11
d__Bacteria;p__Campylobacterota;c__Campylobacteria;o__Campylobacterales;f__Campylobacteraceae;g__Campylobacter_B;s__Campylobacter_B gracilis	d__Bacteria;p__Proteobacteria;c__Epsilonproteobacteria;o__Campylobacterales;f__Campylobacteraceae;g__Campylobacter;s__Campylobacter gracilis	GCA_001190745.1	Complete Genome	97.47	0.43	8/3/2015	11
d__Bacteria;p__Campylobacterota;c__Campylobacteria;o__Campylobacterales;f__Campylobacteraceae;g__Campylobacter_B;s__Campylobacter_B hominis	d__Bacteria;p__Proteobacteria;c__Epsilonproteobacteria;o__Campylobacterales;f__Campylobacteraceae;g__Campylobacter;s__Campylobacter hominis	GCA_000017585.1	Complete Genome	99.88	1.48	7/25/2007	11
d__Bacteria;p__Campylobacterota;c__Campylobacteria;o__Campylobacterales;f__Campylobacteraceae;g__Campylobacter_B;s__Campylobacter_B sputorum	d__Bacteria;p__Proteobacteria;c__Epsilonproteobacteria;o__Campylobacterales;f__Campylobacteraceae;g__Campylobacter;s__Campylobacter sputorum	GCA_002220755.1	Complete Genome	98.95	0.55	7/18/2017	11
d__Bacteria;p__Campylobacterota;c__Campylobacteria;o__Campylobacterales;f__Campylobacteraceae;g__Campylobacter_B;s__Campylobacter_B ureolyticus	d__Bacteria;p__Proteobacteria;c__Epsilonproteobacteria;o__Campylobacterales;f__Campylobacteraceae;g__Campylobacter;s__Campylobacter ureolyticus	GCA_001190755.1	Complete Genome	98.95	0	8/3/2015	11
d__Bacteria;p__Campylobacterota;c__Campylobacteria;o__Campylobacterales;f__Campylobacteraceae;g__Campylobacter_D;s__Campylobacter_D avium	d__Bacteria;p__Proteobacteria;c__Epsilonproteobacteria;o__Campylobacterales;f__Campylobacteraceae;g__Campylobacter;s__Campylobacter avium	GCA_002238335.1	Complete Genome	99.51	0.56	8/1/2017	11
d__Bacteria;p__Campylobacterota;c__Campylobacteria;o__Campylobacterales;f__Campylobacteraceae;g__Campylobacter_D;s__Campylobacter_D coli	d__Bacteria;p__Proteobacteria;c__Epsilonproteobacteria;o__Campylobacterales;f__Campylobacteraceae;g__Campylobacter;s__Campylobacter coli	GCA_000583775.1	Complete Genome	99.24	0.32	3/3/2014	11
d__Bacteria;p__Campylobacterota;c__Campylobacteria;o__Campylobacterales;f__Campylobacteraceae;g__Campylobacter_D;s__Campylobacter_D cuniculorum	d__Bacteria;p__Proteobacteria;c__Epsilonproteobacteria;o__Campylobacterales;f__Campylobacteraceae;g__Campylobacter;s__Campylobacter cuniculorum	GCA_002104335.1	Complete Genome	99.88	0.37	4/21/2017	11
d__Bacteria;p__Campylobacterota;c__Campylobacteria;o__Campylobacterales;f__Campylobacteraceae;g__Campylobacter_D;s__Campylobacter_D helveticus	d__Bacteria;p__Proteobacteria;c__Epsilonproteobacteria;o__Campylobacterales;f__Campylobacteraceae;g__Campylobacter;s__Campylobacter helveticus	GCA_002080395.1	Complete Genome	99.69	0	4/6/2017	11
d__Bacteria;p__Campylobacterota;c__Campylobacteria;o__Campylobacterales;f__Campylobacteraceae;g__Campylobacter_D;s__Campylobacter_D insulaenigrae	d__Bacteria;p__Proteobacteria;c__Epsilonproteobacteria;o__Campylobacterales;f__Campylobacteraceae;g__Campylobacter;s__Campylobacter insulaenigrae	GCA_000816185.1	Complete Genome	98.78	0.37	1/7/2015	11
d__Bacteria;p__Campylobacterota;c__Campylobacteria;o__Campylobacterales;f__Campylobacteraceae;g__Campylobacter_D;s__Campylobacter_D jejuni	d__Bacteria;p__Proteobacteria;c__Epsilonproteobacteria;o__Campylobacterales;f__Campylobacteraceae;g__Campylobacter;s__Campylobacter jejuni	GCA_000468915.2	Complete Genome	99.38	0.15	9/26/2014	11
d__Bacteria;p__Campylobacterota;c__Campylobacteria;o__Campylobacterales;f__Campylobacteraceae;g__Campylobacter_D;s__Campylobacter_D lari	d__Bacteria;p__Proteobacteria;c__Epsilonproteobacteria;o__Campylobacterales;f__Campylobacteraceae;g__Campylobacter;s__Campylobacter lari	GCA_000019205.1	Complete Genome	98.78	0	2/5/2009	11
d__Bacteria;p__Campylobacterota;c__Campylobacteria;o__Campylobacterales;f__Campylobacteraceae;g__Campylobacter_D;s__Campylobacter_D lari_B	d__Bacteria;p__Proteobacteria;c__Epsilonproteobacteria;o__Campylobacterales;f__Campylobacteraceae;g__Campylobacter;s__Campylobacter lari	GCA_000816225.1	Complete Genome	98.78	0	1/7/2015	11
d__Bacteria;p__Campylobacterota;c__Campylobacteria;o__Campylobacterales;f__Campylobacteraceae;g__Campylobacter_D;s__Campylobacter_D lari_C	d__Bacteria;p__Proteobacteria;c__Epsilonproteobacteria;o__Campylobacterales;f__Campylobacteraceae;g__Campylobacter;s__Campylobacter lari	GCA_000816425.1	Complete Genome	98.78	0	1/7/2015	11
d__Bacteria;p__Campylobacterota;c__Campylobacteria;o__Campylobacterales;f__Campylobacteraceae;g__Campylobacter_D;s__Campylobacter_D peloridis	d__Bacteria;p__Proteobacteria;c__Epsilonproteobacteria;o__Campylobacterales;f__Campylobacteraceae;g__Campylobacter;s__Campylobacter peloridis	GCA_000816785.1	Complete Genome	98.78	0	1/7/2015	11
d__Bacteria;p__Campylobacterota;c__Campylobacteria;o__Campylobacterales;f__Campylobacteraceae;g__Campylobacter_D;s__Campylobacter_D sp000816245	d__Bacteria;p__Proteobacteria;c__Epsilonproteobacteria;o__Campylobacterales;f__Campylobacteraceae;g__Campylobacter;s__	GCA_000816245.1	Complete Genome	98.78	0	1/7/2015	11
d__Bacteria;p__Campylobacterota;c__Campylobacteria;o__Campylobacterales;f__Campylobacteraceae;g__Campylobacter_D;s__Campylobacter_D subantarcticus	d__Bacteria;p__Proteobacteria;c__Epsilonproteobacteria;o__Campylobacterales;f__Campylobacteraceae;g__Campylobacter;s__Campylobacter subantarcticus	GCA_000816265.1	Complete Genome	98.41	0	1/7/2015	11
d__Bacteria;p__Campylobacterota;c__Campylobacteria;o__Campylobacterales;f__Campylobacteraceae;g__Campylobacter_D;s__Campylobacter_D volucris	d__Bacteria;p__Proteobacteria;c__Epsilonproteobacteria;o__Campylobacterales;f__Campylobacteraceae;g__Campylobacter;s__Campylobacter volucris	GCA_000816345.1	Complete Genome	98.78	0	1/7/2015	11
d__Bacteria;p__Proteobacteria;c__Gammaproteobacteria;o__Burkholderiales;f__Burkholderiaceae;g__Candidimonas;s__Candidimonas sp000209655	d__Bacteria;p__Proteobacteria;c__Betaproteobacteria;o__Burkholderiales;f__Alcaligenaceae;g__Pusillimonas;s__	GCA_000209655.1	Complete Genome	100	0	4/26/2011	11
d__Bacteria;p__Bacteroidota;c__Bacteroidia;o__Flavobacteriales;f__Flavobacteriaceae;g__Capnocytophaga;s__Capnocytophaga canimorsus	d__Bacteria;p__Bacteroidetes;c__Flavobacteriia;o__Flavobacteriales;f__Flavobacteriaceae;g__Capnocytophaga;s__Capnocytophaga canimorsus	GCA_002302445.1	Complete Genome	100	0.24	9/14/2017	11
d__Bacteria;p__Bacteroidota;c__Bacteroidia;o__Flavobacteriales;f__Flavobacteriaceae;g__Capnocytophaga;s__Capnocytophaga canis	d__Bacteria;p__Bacteroidetes;c__Flavobacteriia;o__Flavobacteriales;f__Flavobacteriaceae;g__Capnocytophaga;s__	GCA_002302535.1	Complete Genome	100	0	9/14/2017	11
d__Bacteria;p__Bacteroidota;c__Bacteroidia;o__Flavobacteriales;f__Flavobacteriaceae;g__Capnocytophaga;s__Capnocytophaga cynodegmi	d__Bacteria;p__Bacteroidetes;c__Flavobacteriia;o__Flavobacteriales;f__Flavobacteriaceae;g__Capnocytophaga;s__Capnocytophaga cynodegmi	GCA_002302475.1	Complete Genome	100	0	9/14/2017	11
d__Bacteria;p__Bacteroidota;c__Bacteroidia;o__Flavobacteriales;f__Flavobacteriaceae;g__Capnocytophaga;s__Capnocytophaga gingivalis	d__Bacteria;p__Bacteroidetes;c__Flavobacteriia;o__Flavobacteriales;f__Flavobacteriaceae;g__Capnocytophaga;s__Capnocytophaga gingivalis	GCA_002302415.1	Complete Genome	100	0	9/14/2017	11
d__Bacteria;p__Bacteroidota;c__Bacteroidia;o__Flavobacteriales;f__Flavobacteriaceae;g__Capnocytophaga;s__Capnocytophaga haemolytica	d__Bacteria;p__Bacteroidetes;c__Flavobacteriia;o__Flavobacteriales;f__Flavobacteriaceae;g__Capnocytophaga;s__Capnocytophaga haemolytica	GCA_900187255.1	Complete Genome	100	1.43	8/15/2017	11
d__Bacteria;p__Bacteroidota;c__Bacteroidia;o__Flavobacteriales;f__Flavobacteriaceae;g__Capnocytophaga;s__Capnocytophaga leadbetteri	d__Bacteria;p__Bacteroidetes;c__Flavobacteriia;o__Flavobacteriales;f__Flavobacteriaceae;g__Capnocytophaga;s__Capnocytophaga leadbetteri	GCA_002302615.1	Complete Genome	99.05	0	9/14/2017	11
d__Bacteria;p__Bacteroidota;c__Bacteroidia;o__Flavobacteriales;f__Flavobacteriaceae;g__Capnocytophaga;s__Capnocytophaga ochracea	d__Bacteria;p__Bacteroidetes;c__Flavobacteriia;o__Flavobacteriales;f__Flavobacteriaceae;g__Capnocytophaga;s__	GCA_002998835.1	Complete Genome	100	0	3/14/2018	11
d__Bacteria;p__Bacteroidota;c__Bacteroidia;o__Flavobacteriales;f__Flavobacteriaceae;g__Capnocytophaga;s__Capnocytophaga sp002209445	d__Bacteria;p__Bacteroidetes;c__Flavobacteriia;o__Flavobacteriales;f__Flavobacteriaceae;g__Capnocytophaga;s__	GCA_002209445.1	Complete Genome	100	0.48	6/27/2017	11
d__Bacteria;p__Bacteroidota;c__Bacteroidia;o__Flavobacteriales;f__Flavobacteriaceae;g__Capnocytophaga;s__Capnocytophaga sp002999135	d__Bacteria;p__Bacteroidetes;c__Flavobacteriia;o__Flavobacteriales;f__Flavobacteriaceae;g__Capnocytophaga;s__	GCA_002999135.1	Complete Genome	100	0	3/14/2018	11
d__Bacteria;p__Bacteroidota;c__Bacteroidia;o__Flavobacteriales;f__Flavobacteriaceae;g__Capnocytophaga;s__Capnocytophaga sputigena	d__Bacteria;p__Bacteroidetes;c__Flavobacteriia;o__Flavobacteriales;f__Flavobacteriaceae;g__Capnocytophaga;s__Capnocytophaga sputigena	GCA_002302595.1	Complete Genome	100	0	9/14/2017	11
d__Bacteria;p__Bacteroidota;c__Bacteroidia;o__Flavobacteriales;f__Flavobacteriaceae;g__Capnocytophaga;s__Capnocytophaga stomatis	d__Bacteria;p__Bacteroidetes;c__Flavobacteriia;o__Flavobacteriales;f__Flavobacteriaceae;g__Capnocytophaga;s__Capnocytophaga stomatis	GCA_002302635.1	Complete Genome	100	0	9/14/2017	11
d__Bacteria;p__Firmicutes_B;c__Desulfotomaculia;o__Carboxydothermales;f__Carboxydothermaceae;g__Carboxydothermus;s__Carboxydothermus hydrogenoformans	d__Bacteria;p__Firmicutes;c__Clostridia;o__Thermoanaerobacterales;f__Thermoanaerobacteraceae;g__Carboxydothermus;s__Carboxydothermus hydrogenoformans	GCA_000012865.1	Complete Genome	100	0	10/21/2005	11
d__Bacteria;p__Firmicutes;c__Bacilli;o__Lactobacillales;f__Carnobacteriaceae;g__Carnobacterium;s__Carnobacterium maltaromaticum	d__Bacteria;p__Firmicutes;c__Bacilli;o__Lactobacillales;f__Carnobacteriaceae;g__Carnobacterium;s__Carnobacterium maltaromaticum	GCA_000317975.2	Complete Genome	99.45	3.1	5/30/2013	11
d__Bacteria;p__Firmicutes;c__Bacilli;o__Lactobacillales;f__Carnobacteriaceae;g__Carnobacterium_A;s__Carnobacterium_A inhibens	d__Bacteria;p__Firmicutes;c__Bacilli;o__Lactobacillales;f__Carnobacteriaceae;g__Carnobacterium;s__Carnobacterium inhibens	GCA_000493735.1	Complete Genome	99.45	0.73	10/29/2013	11
d__Bacteria;p__Firmicutes;c__Bacilli;o__Lactobacillales;f__Carnobacteriaceae;g__Carnobacterium_A;s__Carnobacterium_A sp000195575	d__Bacteria;p__Firmicutes;c__Bacilli;o__Lactobacillales;f__Carnobacteriaceae;g__Carnobacterium;s__	GCA_000195575.1	Complete Genome	98.91	2.37	4/8/2011	11
d__Bacteria;p__Proteobacteria;c__Gammaproteobacteria;o__Burkholderiales;f__Burkholderiaceae;g__Castellaniella;s__Castellaniella defragrans	d__Bacteria;p__Proteobacteria;c__Betaproteobacteria;o__Burkholderiales;f__Alcaligenaceae;g__Castellaniella;s__Castellaniella defragrans	GCA_000612685.1	Complete Genome	98.99	0	2/28/2014	11
d__Bacteria;p__Actinobacteriota;c__Actinobacteria;o__Streptomycetales;f__Catenulisporaceae;g__Catenulispora;s__Catenulispora acidiphila	d__Bacteria;p__Actinobacteria;c__Actinobacteria;o__Catenulisporales;f__Catenulisporaceae;g__Catenulispora;s__Catenulispora acidiphila	GCA_000024025.1	Complete Genome	99.74	1.32	8/21/2009	11
d__Bacteria;p__Proteobacteria;c__Alphaproteobacteria;o__Caulobacterales;f__Caulobacteraceae;g__Caulobacter;s__Caulobacter henricii	d__Bacteria;p__Proteobacteria;c__Alphaproteobacteria;o__Caulobacterales;f__Caulobacteraceae;g__Caulobacter;s__Caulobacter henricii	GCA_001414055.1	Complete Genome	99.98	0.65	10/26/2015	11
d__Bacteria;p__Proteobacteria;c__Alphaproteobacteria;o__Caulobacterales;f__Caulobacteraceae;g__Caulobacter;s__Caulobacter mirabilis	d__Bacteria;p__Proteobacteria;c__Alphaproteobacteria;o__Caulobacterales;f__Caulobacteraceae;g__Caulobacter;s__Caulobacter mirabilis	GCA_002749615.1	Complete Genome	100	0.43	11/3/2017	11
d__Bacteria;p__Proteobacteria;c__Alphaproteobacteria;o__Caulobacterales;f__Caulobacteraceae;g__Caulobacter;s__Caulobacter segnis	d__Bacteria;p__Proteobacteria;c__Alphaproteobacteria;o__Caulobacterales;f__Caulobacteraceae;g__Caulobacter;s__Caulobacter segnis	GCA_000092285.1	Complete Genome	99.68	0.49	4/30/2010	11
d__Bacteria;p__Proteobacteria;c__Alphaproteobacteria;o__Caulobacterales;f__Caulobacteraceae;g__Caulobacter;s__Caulobacter sp000019145	d__Bacteria;p__Proteobacteria;c__Alphaproteobacteria;o__Caulobacterales;f__Caulobacteraceae;g__Caulobacter;s__	GCA_000019145.1	Complete Genome	100	0	2/7/2008	11
d__Bacteria;p__Proteobacteria;c__Alphaproteobacteria;o__Caulobacterales;f__Caulobacteraceae;g__Caulobacter;s__Caulobacter vibrioides	d__Bacteria;p__Proteobacteria;c__Alphaproteobacteria;o__Caulobacterales;f__Caulobacteraceae;g__Caulobacter;s__Caulobacter vibrioides	GCA_000022005.1	Complete Genome	99.68	0	1/16/2009	11
d__Bacteria;p__Proteobacteria;c__Alphaproteobacteria;o__Caulobacterales;f__Caulobacteraceae;g__Caulobacter;s__Caulobacter vibrioides_D	d__Bacteria;p__Proteobacteria;c__Alphaproteobacteria;o__Caulobacterales;f__Caulobacteraceae;g__Caulobacter;s__Caulobacter vibrioides	GCA_002310375.2	Complete Genome	99.57	0.65	10/4/2017	11
d__Bacteria;p__Proteobacteria;c__Gammaproteobacteria;o__Enterobacterales;f__Enterobacteriaceae;g__Cedecea;s__Cedecea michiganensis	d__Bacteria;p__Proteobacteria;c__Gammaproteobacteria;o__Enterobacterales;f__Enterobacteriaceae;g__Klebsiella;s__Klebsiella michiganensis	GCA_000963575.1	Complete Genome	99.99	0.77	3/26/2015	11
d__Bacteria;p__Proteobacteria;c__Gammaproteobacteria;o__Enterobacterales;f__Enterobacteriaceae;g__Cedecea;s__Cedecea neteri	d__Bacteria;p__Proteobacteria;c__Gammaproteobacteria;o__Enterobacterales;f__Enterobacteriaceae;g__Cedecea;s__Cedecea neteri	GCA_002393445.1	Complete Genome	99.99	0.51	9/28/2017	11
d__Bacteria;p__Proteobacteria;c__Gammaproteobacteria;o__Enterobacterales;f__Enterobacteriaceae;g__Cedecea;s__Cedecea neteri_A	d__Bacteria;p__Proteobacteria;c__Gammaproteobacteria;o__Enterobacterales;f__Enterobacteriaceae;g__Cedecea;s__Cedecea neteri	GCA_000757825.1	Complete Genome	99.99	1.33	9/25/2014	11
d__Bacteria;p__Proteobacteria;c__Gammaproteobacteria;o__Enterobacterales;f__Enterobacteriaceae;g__Cedecea;s__Cedecea neteri_B	d__Bacteria;p__Proteobacteria;c__Gammaproteobacteria;o__Enterobacterales;f__Enterobacteriaceae;g__Cedecea;s__Cedecea neteri	GCA_000758325.1	Complete Genome	99.82	0.9	9/26/2014	11
d__Bacteria;p__Proteobacteria;c__Gammaproteobacteria;o__Enterobacterales;f__Enterobacteriaceae;g__Cedecea;s__Cedecea neteri_C	d__Bacteria;p__Proteobacteria;c__Gammaproteobacteria;o__Enterobacterales;f__Enterobacteriaceae;g__Cedecea;s__Cedecea neteri	GCA_000758305.1	Complete Genome	99.99	1	9/26/2014	11
d__Bacteria;p__Proteobacteria;c__Alphaproteobacteria;o__Rhodobacterales;f__Rhodobacteraceae;g__Celeribacter;s__Celeribacter ethanolicus	d__Bacteria;p__Proteobacteria;c__Alphaproteobacteria;o__Rhodobacterales;f__Rhodobacteraceae;g__Celeribacter;s__Celeribacter ethanolicus	GCA_002407265.1	Complete Genome	99.24	0.62	10/2/2017	11
d__Bacteria;p__Proteobacteria;c__Alphaproteobacteria;o__Rhodobacterales;f__Rhodobacteraceae;g__Celeribacter;s__Celeribacter indicus	d__Bacteria;p__Proteobacteria;c__Alphaproteobacteria;o__Rhodobacterales;f__Rhodobacteraceae;g__Celeribacter;s__Celeribacter indicus	GCA_000819565.1	Complete Genome	99.55	0.33	1/16/2015	11
d__Bacteria;p__Proteobacteria;c__Alphaproteobacteria;o__Rhodobacterales;f__Rhodobacteraceae;g__Celeribacter_A;s__Celeribacter_A marinus	d__Bacteria;p__Proteobacteria;c__Alphaproteobacteria;o__Rhodobacterales;f__Rhodobacteraceae;g__Celeribacter;s__Celeribacter marinus	GCA_001308265.1	Complete Genome	99.24	0.3	10/8/2015	11
d__Bacteria;p__Proteobacteria;c__Alphaproteobacteria;o__Rhodobacterales;f__Rhodobacteraceae;g__Celeribacter_B;s__Celeribacter_B manganoxidans	d__Bacteria;p__Proteobacteria;c__Alphaproteobacteria;o__Rhodobacterales;f__Rhodobacteraceae;g__Celeribacter;s__Celeribacter manganoxidans	GCA_002504165.1	Complete Genome	99.09	0.4	10/10/2017	11
d__Bacteria;p__Actinobacteriota;c__Actinobacteria;o__Actinomycetales;f__Cellulomonadaceae;g__Cellulomonas;s__Cellulomonas fimi	d__Bacteria;p__Actinobacteria;c__Actinobacteria;o__Micrococcales;f__Cellulomonadaceae;g__Cellulomonas;s__Cellulomonas fimi	GCA_000212695.1	Complete Genome	100	0.58	5/9/2011	11
d__Bacteria;p__Actinobacteriota;c__Actinobacteria;o__Actinomycetales;f__Cellulomonadaceae;g__Cellulomonas;s__Cellulomonas flavigena	d__Bacteria;p__Actinobacteria;c__Actinobacteria;o__Micrococcales;f__Cellulomonadaceae;g__Cellulomonas;s__Cellulomonas flavigena	GCA_000092865.1	Complete Genome	100	0.58	5/13/2010	11
d__Bacteria;p__Actinobacteriota;c__Actinobacteria;o__Actinomycetales;f__Cellulomonadaceae;g__Cellulomonas;s__Cellulomonas gilvus	d__Bacteria;p__Actinobacteria;c__Actinobacteria;o__Micrococcales;f__Cellulomonadaceae;g__Cellulomonas;s__Cellulomonas gilvus	GCA_000218545.1	Complete Genome	100	0	6/15/2011	11
d__Bacteria;p__Actinobacteriota;c__Actinobacteria;o__Actinomycetales;f__Cellulomonadaceae;g__Cellulomonas;s__Cellulomonas sp002240455	d__Bacteria;p__Actinobacteria;c__Actinobacteria;o__Micrococcales;f__Cellulomonadaceae;g__Cellulomonas;s__	GCA_002240455.1	Complete Genome	100	0.58	8/3/2017	11
d__Bacteria;p__Bacteroidota;c__Bacteroidia;o__Flavobacteriales;f__Flavobacteriaceae;g__Cellulophaga;s__Cellulophaga algicola	d__Bacteria;p__Bacteroidetes;c__Flavobacteriia;o__Flavobacteriales;f__Flavobacteriaceae;g__Cellulophaga;s__Cellulophaga algicola	GCA_000186265.1	Complete Genome	99.67	0.71	1/18/2011	11
d__Bacteria;p__Bacteroidota;c__Bacteroidia;o__Flavobacteriales;f__Flavobacteriaceae;g__Cellulophaga;s__Cellulophaga baltica	d__Bacteria;p__Bacteroidetes;c__Flavobacteriia;o__Flavobacteriales;f__Flavobacteriaceae;g__Cellulophaga;s__Cellulophaga baltica	GCA_000468615.2	Complete Genome	99.67	0.71	12/9/2014	11
d__Bacteria;p__Bacteroidota;c__Bacteroidia;o__Flavobacteriales;f__Flavobacteriaceae;g__Cellulophaga;s__Cellulophaga lytica	d__Bacteria;p__Bacteroidetes;c__Flavobacteriia;o__Flavobacteriales;f__Flavobacteriaceae;g__Cellulophaga;s__Cellulophaga lytica	GCA_001941605.1	Complete Genome	99.67	0	1/10/2017	11
d__Bacteria;p__Firmicutes_A;c__Clostridia;o__Lachnospirales;f__Cellulosilyticaceae;g__Cellulosilyticum;s__Cellulosilyticum lentocellum	d__Bacteria;p__Firmicutes;c__Clostridia;o__Clostridiales;f__Lachnospiraceae;g__Cellulosilyticum;s__Cellulosilyticum lentocellum	GCA_000178835.2	Complete Genome	97.99	3.36	3/22/2011	11
d__Bacteria;p__Actinobacteriota;c__Actinobacteria;o__Actinomycetales;f__Cellulomonadaceae;g__Cellulosimicrobium;s__Cellulosimicrobium aquatile	d__Bacteria;p__Actinobacteria;c__Actinobacteria;o__Micrococcales;f__Promicromonosporaceae;g__Cellulosimicrobium;s__	GCA_002105775.1	Complete Genome	100	0.77	4/24/2017	11
d__Bacteria;p__Actinobacteriota;c__Actinobacteria;o__Actinomycetales;f__Cellulomonadaceae;g__Cellulosimicrobium;s__Cellulosimicrobium cellulans_D	d__Bacteria;p__Actinobacteria;c__Actinobacteria;o__Micrococcales;f__Promicromonosporaceae;g__Cellulosimicrobium;s__Cellulosimicrobium cellulans	GCA_002162335.1	Complete Genome	100	1.54	5/31/2017	11
d__Bacteria;p__Proteobacteria;c__Gammaproteobacteria;o__Pseudomonadales;f__Cellvibrionaceae;g__Cellvibrio;s__Cellvibrio japonicus	d__Bacteria;p__Proteobacteria;c__Gammaproteobacteria;o__Cellvibrionales;f__Cellvibrionaceae;g__Cellvibrio;s__Cellvibrio japonicus	GCA_000019225.1	Complete Genome	100	1.1	6/19/2008	11
d__Bacteria;p__Proteobacteria;c__Gammaproteobacteria;o__Pseudomonadales;f__Cellvibrionaceae;g__Cellvibrio;s__Cellvibrio sp002007605	d__Bacteria;p__Proteobacteria;c__Gammaproteobacteria;o__Cellvibrionales;f__Cellvibrionaceae;g__Cellvibrio;s__	GCA_002007605.1	Complete Genome	100	0.64	2/28/2017	11
d__Bacteria;p__Firmicutes_C;c__Negativicutes;o__Selenomonadales;f__Selenomonadaceae;g__Centipeda;s__Centipeda sp001189555	d__Bacteria;p__Firmicutes;c__Negativicutes;o__Selenomonadales;f__Selenomonadaceae;g__Selenomonas;s__	GCA_001189555.1	Complete Genome	99.31	0.05	7/31/2015	11
d__Bacteria;p__Firmicutes_C;c__Negativicutes;o__Selenomonadales;f__Selenomonadaceae;g__Centipeda;s__Centipeda sp001717585	d__Bacteria;p__Firmicutes;c__Negativicutes;o__Selenomonadales;f__Selenomonadaceae;g__Selenomonas;s__	GCA_001717585.1	Complete Genome	99.56	0.23	8/31/2016	11
d__Bacteria;p__Bacteroidota;c__Bacteroidia;o__Cytophagales;f__Cyclobacteriaceae;g__Cesiribacter;s__Cesiribacter sp000597885	d__Bacteria;p__Bacteroidetes;c__Cytophagia;o__Cytophagales;f__Flammeovirgaceae;g__;s__	GCA_000597885.1	Complete Genome	99.7	0.89	3/19/2014	11
d__Bacteria;p__Proteobacteria;c__Gammaproteobacteria;o__Enterobacterales;f__Enterobacteriaceae;g__Chania;s__Chania multitudinisentens	d__Bacteria;p__Proteobacteria;c__Gammaproteobacteria;o__Enterobacterales;f__Yersiniaceae;g__Chania;s__Chania multitudinisentens	GCA_000520015.2	Complete Genome	100	0	3/16/2015	11
d__Bacteria;p__Proteobacteria;c__Alphaproteobacteria;o__Rhizobiales;f__Rhizobiaceae;g__Chelativorans;s__Chelativorans sp000014245	d__Bacteria;p__Proteobacteria;c__Alphaproteobacteria;o__Rhizobiales;f__Phyllobacteriaceae;g__Chelativorans;s__	GCA_000014245.1	Complete Genome	99.18	2.96	7/11/2006	11
d__Bacteria;p__Proteobacteria;c__Alphaproteobacteria;o__Rhizobiales;f__Beijerinckiaceae;g__Chelatococcus;s__Chelatococcus sambhunathii	d__Bacteria;p__Proteobacteria;c__Alphaproteobacteria;o__Rhizobiales;f__Chelatococcaceae;g__Chelatococcus;s__Chelatococcus daeguensis	GCA_001887265.1	Complete Genome	100	0.95	11/29/2016	11
d__Bacteria;p__Proteobacteria;c__Alphaproteobacteria;o__Rhizobiales;f__Beijerinckiaceae;g__Chelatococcus;s__Chelatococcus sp001271345	d__Bacteria;p__Proteobacteria;c__Alphaproteobacteria;o__Rhizobiales;f__Chelatococcaceae;g__Chelatococcus;s__	GCA_001271345.1	Complete Genome	99.37	2.46	8/20/2015	11
d__Bacteria;p__Bacteroidota;c__Bacteroidia;o__Chitinophagales;f__Chitinophagaceae;g__Chitinophaga;s__Chitinophaga caeni	d__Bacteria;p__Bacteroidetes;c__Chitinophagia;o__Chitinophagales;f__Chitinophagaceae;g__Chitinophaga;s__Chitinophaga caeni	GCA_002557795.1	Complete Genome	100	0	10/16/2017	11
d__Bacteria;p__Bacteroidota;c__Bacteroidia;o__Chitinophagales;f__Chitinophagaceae;g__Chitinophaga;s__Chitinophaga pinensis	d__Bacteria;p__Bacteroidetes;c__Chitinophagia;o__Chitinophagales;f__Chitinophagaceae;g__Chitinophaga;s__Chitinophaga pinensis	GCA_000024005.1	Complete Genome	99.51	0.74	8/19/2009	11
d__Bacteria;p__Verrucomicrobiota_A;c__Chlamydiia;o__Chlamydiales;f__Chlamydiaceae;g__Chlamydia;s__Chlamydia muridarum	d__Bacteria;p__Chlamydiae;c__Chlamydiia;o__Chlamydiales;f__Chlamydiaceae;g__Chlamydia;s__Chlamydia muridarum	GCA_002998115.1	Complete Genome	99.12	0	3/14/2018	11
d__Bacteria;p__Verrucomicrobiota_A;c__Chlamydiia;o__Chlamydiales;f__Chlamydiaceae;g__Chlamydia;s__Chlamydia suis	d__Bacteria;p__Chlamydiae;c__Chlamydiia;o__Chlamydiales;f__Chlamydiaceae;g__Chlamydia;s__Chlamydia suis	GCA_900149465.2	Complete Genome	98.78	0	5/9/2018	11
d__Bacteria;p__Verrucomicrobiota_A;c__Chlamydiia;o__Chlamydiales;f__Chlamydiaceae;g__Chlamydia;s__Chlamydia trachomatis	d__Bacteria;p__Chlamydiae;c__Chlamydiia;o__Chlamydiales;f__Chlamydiaceae;g__Chlamydia;s__Chlamydia trachomatis	GCA_002776795.1	Complete Genome	98.92	0	11/16/2017	11
d__Bacteria;p__Verrucomicrobiota_A;c__Chlamydiia;o__Chlamydiales;f__Chlamydiaceae;g__Chlamydophila;s__Chlamydophila abortus	d__Bacteria;p__Chlamydiae;c__Chlamydiia;o__Chlamydiales;f__Chlamydiaceae;g__Chlamydia;s__Chlamydia abortus	GCA_000026025.1	Complete Genome	98.98	0	4/1/2005	11
d__Bacteria;p__Verrucomicrobiota_A;c__Chlamydiia;o__Chlamydiales;f__Chlamydiaceae;g__Chlamydophila;s__Chlamydophila avium	d__Bacteria;p__Chlamydiae;c__Chlamydiia;o__Chlamydiales;f__Chlamydiaceae;g__Chlamydia;s__Chlamydia avium	GCA_000583875.1	Complete Genome	96.45	0	3/3/2014	11
d__Bacteria;p__Verrucomicrobiota_A;c__Chlamydiia;o__Chlamydiales;f__Chlamydiaceae;g__Chlamydophila;s__Chlamydophila caviae	d__Bacteria;p__Chlamydiae;c__Chlamydiia;o__Chlamydiales;f__Chlamydiaceae;g__Chlamydia;s__Chlamydia caviae	GCA_000007605.1	Complete Genome	99.49	0	4/14/2003	11
d__Bacteria;p__Verrucomicrobiota_A;c__Chlamydiia;o__Chlamydiales;f__Chlamydiaceae;g__Chlamydophila;s__Chlamydophila felis	d__Bacteria;p__Chlamydiae;c__Chlamydiia;o__Chlamydiales;f__Chlamydiaceae;g__Chlamydia;s__Chlamydia felis	GCA_000009945.1	Complete Genome	99.49	0	3/9/2006	11
d__Bacteria;p__Verrucomicrobiota_A;c__Chlamydiia;o__Chlamydiales;f__Chlamydiaceae;g__Chlamydophila;s__Chlamydophila gallinacea	d__Bacteria;p__Chlamydiae;c__Chlamydiia;o__Chlamydiales;f__Chlamydiaceae;g__Chlamydia;s__Chlamydia gallinacea	GCA_002007725.1	Complete Genome	97.46	0	2/28/2017	11
d__Bacteria;p__Verrucomicrobiota_A;c__Chlamydiia;o__Chlamydiales;f__Chlamydiaceae;g__Chlamydophila;s__Chlamydophila pecorum	d__Bacteria;p__Chlamydiae;c__Chlamydiia;o__Chlamydiales;f__Chlamydiaceae;g__Chlamydia;s__Chlamydia pecorum	GCA_000470765.1	Complete Genome	98.98	0	9/24/2013	11
d__Bacteria;p__Verrucomicrobiota_A;c__Chlamydiia;o__Chlamydiales;f__Chlamydiaceae;g__Chlamydophila;s__Chlamydophila pneumoniae	d__Bacteria;p__Chlamydiae;c__Chlamydiia;o__Chlamydiales;f__Chlamydiaceae;g__Chlamydia;s__Chlamydia pneumoniae	GCA_001007065.1	Complete Genome	99.49	0	5/9/2015	11
d__Bacteria;p__Verrucomicrobiota_A;c__Chlamydiia;o__Chlamydiales;f__Chlamydiaceae;g__Chlamydophila;s__Chlamydophila psittaci	d__Bacteria;p__Chlamydiae;c__Chlamydiia;o__Chlamydiales;f__Chlamydiaceae;g__Chlamydia;s__Chlamydia psittaci	GCA_000204255.1	Complete Genome	97.89	0.12	4/14/2011	11
d__Bacteria;p__Verrucomicrobiota_A;c__Chlamydiia;o__Chlamydiales;f__Chlamydiaceae;g__Chlamydophila;s__Chlamydophila sp900239945	d__Bacteria;p__Chlamydiae;c__Chlamydiia;o__Chlamydiales;f__Chlamydiaceae;g__Chlamydia;s__	GCA_900239945.1	Complete Genome	99.49	0	4/11/2018	11
d__Bacteria;p__Acidobacteriota;c__Blastocatellia;o__Chloracidobacteriales;f__Chloracidobacteriaceae;g__Chloracidobacterium;s__Chloracidobacterium thermophilum	d__Bacteria;p__Acidobacteria;c__Blastocatellia;o__;f__;g__Chloracidobacterium;s__Chloracidobacterium thermophilum	GCA_000226295.1	Complete Genome	95.71	2.56	9/23/2011	11
d__Bacteria;p__Bacteroidota;c__Chlorobia;o__Chlorobiales;f__Chlorobiaceae;g__Chlorobium;s__Chlorobium chlorochromatii	d__Bacteria;p__Chlorobi;c__Chlorobia;o__Chlorobiales;f__Chlorobiaceae;g__Chlorobium;s__Chlorobium chlorochromatii	GCA_000012585.1	Complete Genome	98.9	0.37	10/26/2005	11
d__Bacteria;p__Bacteroidota;c__Chlorobia;o__Chlorobiales;f__Chlorobiaceae;g__Chlorobium;s__Chlorobium limicola	d__Bacteria;p__Chlorobi;c__Chlorobia;o__Chlorobiales;f__Chlorobiaceae;g__Chlorobium;s__Chlorobium limicola	GCA_000020465.1	Complete Genome	99.98	0	6/4/2008	11
d__Bacteria;p__Bacteroidota;c__Chlorobia;o__Chlorobiales;f__Chlorobiaceae;g__Chlorobium;s__Chlorobium luteolum	d__Bacteria;p__Chlorobi;c__Chlorobia;o__Chlorobiales;f__Chlorobiaceae;g__Pelodictyon;s__Pelodictyon luteolum	GCA_000012485.1	Complete Genome	98.91	0	10/26/2005	11
d__Bacteria;p__Bacteroidota;c__Chlorobia;o__Chlorobiales;f__Chlorobiaceae;g__Chlorobium;s__Chlorobium phaeobacteroides	d__Bacteria;p__Chlorobi;c__Chlorobia;o__Chlorobiales;f__Chlorobiaceae;g__Chlorobium;s__Chlorobium phaeobacteroides	GCA_000015125.1	Complete Genome	99.45	0	12/11/2006	11
d__Bacteria;p__Bacteroidota;c__Chlorobia;o__Chlorobiales;f__Chlorobiaceae;g__Chlorobium;s__Chlorobium phaeoclathratiforme	d__Bacteria;p__Chlorobi;c__Chlorobia;o__Chlorobiales;f__Chlorobiaceae;g__Pelodictyon;s__Pelodictyon phaeoclathratiforme	GCA_000020645.1	Complete Genome	98.9	0	7/18/2008	11
d__Bacteria;p__Bacteroidota;c__Chlorobia;o__Chlorobiales;f__Chlorobiaceae;g__Chlorobium;s__Chlorobium phaeovibrioides	d__Bacteria;p__Chlorobi;c__Chlorobia;o__Chlorobiales;f__Chlorobiaceae;g__Chlorobium;s__Chlorobium phaeovibrioides	GCA_000016085.1	Complete Genome	98.36	1.09	4/12/2007	11
d__Bacteria;p__Bacteroidota;c__Chlorobia;o__Chlorobiales;f__Chlorobiaceae;g__Chlorobium_A;s__Chlorobium_A phaeobacteroides	d__Bacteria;p__Chlorobi;c__Chlorobia;o__Chlorobiales;f__Chlorobiaceae;g__Chlorobium;s__Chlorobium phaeobacteroides	GCA_000020545.1	Complete Genome	99.45	0	6/9/2008	11
d__Bacteria;p__Bacteroidota;c__Chlorobia;o__Chlorobiales;f__Chlorobiaceae;g__Chlorobium_A;s__Chlorobium_A sp002240205	d__Bacteria;p__Chlorobi;c__Chlorobia;o__Chlorobiales;f__Chlorobiaceae;g__Prosthecochloris;s__	GCA_002240205.1	Complete Genome	99.45	0.27	8/2/2017	11
d__Bacteria;p__Chloroflexota;c__Chloroflexia;o__Chloroflexales;f__Chloroflexaceae;g__Chloroflexus;s__Chloroflexus aggregans	d__Bacteria;p__Chloroflexi;c__Chloroflexia;o__Chloroflexales;f__Chloroflexaceae;g__Chloroflexus;s__Chloroflexus aggregans	GCA_000021945.1	Complete Genome	99.69	0	1/5/2009	11
d__Bacteria;p__Chloroflexota;c__Chloroflexia;o__Chloroflexales;f__Chloroflexaceae;g__Chloroflexus;s__Chloroflexus aurantiacus	d__Bacteria;p__Chloroflexi;c__Chloroflexia;o__Chloroflexales;f__Chloroflexaceae;g__Chloroflexus;s__Chloroflexus aurantiacus	GCA_000022185.1	Complete Genome	99.69	0	2/4/2009	11
d__Bacteria;p__Bacteroidota;c__Chlorobia;o__Chlorobiales;f__Chloroherpetonaceae;g__Chloroherpeton;s__Chloroherpeton thalassium	d__Bacteria;p__Chlorobi;c__Chlorobia;o__Chlorobiales;f__Chlorobiaceae;g__Chloroherpeton;s__Chloroherpeton thalassium	GCA_000020525.1	Complete Genome	99.45	1.09	6/27/2008	11
d__Bacteria;p__Firmicutes_A;c__Clostridia;o__Christensenellales;f__Christensenellaceae;g__Christensenella;s__Christensenella massiliensis	d__Bacteria;p__Firmicutes;c__Clostridia;o__Clostridiales;f__Christensenellaceae;g__Christensenella;s__Christensenella massiliensis	GCA_900155415.1	Complete Genome	98.79	0.81	1/5/2017	11
d__Bacteria;p__Proteobacteria;c__Gammaproteobacteria;o__Burkholderiales;f__Chromobacteriaceae;g__Chromobacterium;s__Chromobacterium sp002848345	d__Bacteria;p__Proteobacteria;c__Betaproteobacteria;o__Neisseriales;f__Chromobacteriaceae;g__Chromobacterium;s__	GCA_002848345.1	Complete Genome	98.61	0.03	12/28/2017	11
d__Bacteria;p__Proteobacteria;c__Gammaproteobacteria;o__Burkholderiales;f__Chromobacteriaceae;g__Chromobacterium;s__Chromobacterium vaccinii	d__Bacteria;p__Proteobacteria;c__Betaproteobacteria;o__Neisseriales;f__Chromobacteriaceae;g__Chromobacterium;s__Chromobacterium vaccinii	GCA_002952135.1	Complete Genome	99.04	0.96	2/20/2018	11
d__Bacteria;p__Proteobacteria;c__Gammaproteobacteria;o__Burkholderiales;f__Chromobacteriaceae;g__Chromobacterium;s__Chromobacterium violaceum	d__Bacteria;p__Proteobacteria;c__Betaproteobacteria;o__Neisseriales;f__Chromobacteriaceae;g__Chromobacterium;s__Chromobacterium violaceum	GCA_002735945.1	Complete Genome	99.01	0.45	10/30/2017	11
d__Bacteria;p__Proteobacteria;c__Gammaproteobacteria;o__Pseudomonadales;f__Halomonadaceae;g__Chromohalobacter;s__Chromohalobacter salexigens	d__Bacteria;p__Proteobacteria;c__Gammaproteobacteria;o__Oceanospirillales;f__Halomonadaceae;g__Chromohalobacter;s__Chromohalobacter salexigens	GCA_000055785.1	Complete Genome	99.14	0.43	4/11/2006	11
d__Bacteria;p__Cyanobacteria;c__Cyanobacteriia;o__Cyanobacteriales;f__Chroococcidiopsidaceae;g__Chroococcidiopsis;s__Chroococcidiopsis thermalis	d__Bacteria;p__Cyanobacteria;c__;o__Chroococcidiopsidales;f__Chroococcidiopsidaceae;g__Chroococcidiopsis;s__Chroococcidiopsis thermalis	GCA_000317125.1	Complete Genome	99.63	1.44	12/5/2012	11
d__Bacteria;p__Cyanobacteria;c__Cyanobacteriia;o__Cyanobacteriales;f__Chroococcidiopsidaceae;g__Chroogloeocystis;s__Chroogloeocystis sp000317555	d__Bacteria;p__Cyanobacteria;c__;o__Chroococcales;f__Chroococcaceae;g__Gloeocapsa;s__	GCA_000317555.1	Complete Genome	99.78	0.33	12/6/2012	11
d__Bacteria;p__Bacteroidota;c__Bacteroidia;o__Flavobacteriales;f__Weeksellaceae;g__Chryseobacterium;s__Chryseobacterium camelliae	d__Bacteria;p__Bacteroidetes;c__Flavobacteriia;o__Flavobacteriales;f__Flavobacteriaceae;g__Chryseobacterium;s__Chryseobacterium camelliae	GCA_002770595.1	Complete Genome	100	0	11/14/2017	11
d__Bacteria;p__Bacteroidota;c__Bacteroidia;o__Flavobacteriales;f__Weeksellaceae;g__Chryseobacterium;s__Chryseobacterium gallinarum	d__Bacteria;p__Bacteroidetes;c__Flavobacteriia;o__Flavobacteriales;f__Flavobacteriaceae;g__Chryseobacterium;s__Chryseobacterium gallinarum	GCA_001021975.1	Complete Genome	100	0.25	6/8/2015	11
d__Bacteria;p__Bacteroidota;c__Bacteroidia;o__Flavobacteriales;f__Weeksellaceae;g__Chryseobacterium;s__Chryseobacterium glaciei	d__Bacteria;p__Bacteroidetes;c__Flavobacteriia;o__Flavobacteriales;f__Flavobacteriaceae;g__Chryseobacterium;s__Chryseobacterium glaciei	GCA_001648155.1	Complete Genome	100	0	5/19/2016	11
d__Bacteria;p__Bacteroidota;c__Bacteroidia;o__Flavobacteriales;f__Weeksellaceae;g__Chryseobacterium;s__Chryseobacterium indologenes	d__Bacteria;p__Bacteroidetes;c__Flavobacteriia;o__Flavobacteriales;f__Flavobacteriaceae;g__Chryseobacterium;s__Chryseobacterium indologenes	GCA_002208925.2	Complete Genome	100	0.49	3/6/2018	11
d__Bacteria;p__Bacteroidota;c__Bacteroidia;o__Flavobacteriales;f__Weeksellaceae;g__Chryseobacterium;s__Chryseobacterium indologenes_F	d__Bacteria;p__Bacteroidetes;c__Flavobacteriia;o__Flavobacteriales;f__Flavobacteriaceae;g__Chryseobacterium;s__Chryseobacterium indologenes	GCA_002025665.1	Complete Genome	100	0.74	3/13/2017	11
d__Bacteria;p__Bacteroidota;c__Bacteroidia;o__Flavobacteriales;f__Weeksellaceae;g__Chryseobacterium;s__Chryseobacterium piperi	d__Bacteria;p__Bacteroidetes;c__Flavobacteriia;o__Flavobacteriales;f__Flavobacteriaceae;g__Chryseobacterium;s__Chryseobacterium piperi	GCA_002285635.2	Complete Genome	100	0	10/18/2017	11
d__Bacteria;p__Bacteroidota;c__Bacteroidia;o__Flavobacteriales;f__Weeksellaceae;g__Chryseobacterium;s__Chryseobacterium sp000829375	d__Bacteria;p__Bacteroidetes;c__Flavobacteriia;o__Flavobacteriales;f__Flavobacteriaceae;g__Chryseobacterium;s__	GCA_000829375.1	Complete Genome	100	0.25	8/21/2014	11
d__Bacteria;p__Bacteroidota;c__Bacteroidia;o__Flavobacteriales;f__Weeksellaceae;g__Chryseobacterium;s__Chryseobacterium sp001456155	d__Bacteria;p__Bacteroidetes;c__Flavobacteriia;o__Flavobacteriales;f__Flavobacteriaceae;g__Chryseobacterium;s__	GCA_001456155.1	Complete Genome	100	0	12/3/2015	11
d__Bacteria;p__Bacteroidota;c__Bacteroidia;o__Flavobacteriales;f__Weeksellaceae;g__Chryseobacterium;s__Chryseobacterium sp002216065	d__Bacteria;p__Bacteroidetes;c__Flavobacteriia;o__Flavobacteriales;f__Flavobacteriaceae;g__Chryseobacterium;s__	GCA_002216065.1	Complete Genome	99.88	0.49	7/10/2017	11
d__Bacteria;p__Bacteroidota;c__Bacteroidia;o__Flavobacteriales;f__Weeksellaceae;g__Chryseobacterium_A;s__Chryseobacterium_A sp000023725	d__Bacteria;p__Bacteroidetes;c__Flavobacteriia;o__Flavobacteriales;f__Flavobacteriaceae;g__;s__	GCA_000023725.1	Complete Genome	100	0	8/5/2009	11
d__Bacteria;p__Bacteroidota;c__Bacteroidia;o__Flavobacteriales;f__Weeksellaceae;g__Chryseobacterium_D;s__Chryseobacterium_D taklimakanense	d__Bacteria;p__Bacteroidetes;c__Flavobacteriia;o__Flavobacteriales;f__Flavobacteriaceae;g__Chryseobacterium;s__Chryseobacterium taklimakanense	GCA_900187185.1	Complete Genome	100	1.72	8/15/2017	11
d__Bacteria;p__Proteobacteria;c__Gammaproteobacteria;o__Enterobacterales;f__Enterobacteriaceae;g__Citrobacter;s__Citrobacter braakii	d__Bacteria;p__Proteobacteria;c__Gammaproteobacteria;o__Enterobacterales;f__Enterobacteriaceae;g__Citrobacter;s__Citrobacter braakii	GCA_002208845.2	Complete Genome	99.97	0.4	3/2/2018	11
d__Bacteria;p__Proteobacteria;c__Gammaproteobacteria;o__Enterobacterales;f__Enterobacteriaceae;g__Citrobacter;s__Citrobacter europaeus	d__Bacteria;p__Proteobacteria;c__Gammaproteobacteria;o__Enterobacterales;f__Enterobacteriaceae;g__Citrobacter;s__Citrobacter freundii	GCA_002786865.1	Complete Genome	100	0.68	11/20/2017	11
d__Bacteria;p__Proteobacteria;c__Gammaproteobacteria;o__Enterobacterales;f__Enterobacteriaceae;g__Citrobacter;s__Citrobacter freundii	d__Bacteria;p__Proteobacteria;c__Gammaproteobacteria;o__Enterobacterales;f__Enterobacteriaceae;g__Citrobacter;s__Citrobacter freundii	GCA_002796505.1	Complete Genome	100	0.67	11/27/2017	11
d__Bacteria;p__Proteobacteria;c__Gammaproteobacteria;o__Enterobacterales;f__Enterobacteriaceae;g__Citrobacter;s__Citrobacter pasteurii	d__Bacteria;p__Proteobacteria;c__Gammaproteobacteria;o__Enterobacterales;f__Enterobacteriaceae;g__Citrobacter;s__	GCA_001559235.2	Complete Genome	99.42	0.37	2/23/2018	11
d__Bacteria;p__Proteobacteria;c__Gammaproteobacteria;o__Enterobacterales;f__Enterobacteriaceae;g__Citrobacter;s__Citrobacter portucalensis	d__Bacteria;p__Proteobacteria;c__Gammaproteobacteria;o__Enterobacterales;f__Enterobacteriaceae;g__Citrobacter;s__Citrobacter freundii	GCA_002946635.1	Complete Genome	99.87	0.64	2/15/2018	11
d__Bacteria;p__Proteobacteria;c__Gammaproteobacteria;o__Enterobacterales;f__Enterobacteriaceae;g__Citrobacter;s__Citrobacter werkmanii	d__Bacteria;p__Proteobacteria;c__Gammaproteobacteria;o__Enterobacterales;f__Enterobacteriaceae;g__Citrobacter;s__Citrobacter freundii	GCA_000648515.1	Complete Genome	99.87	0.72	4/28/2014	11
d__Bacteria;p__Proteobacteria;c__Gammaproteobacteria;o__Enterobacterales;f__Enterobacteriaceae;g__Citrobacter;s__Citrobacter werkmanii_A	d__Bacteria;p__Proteobacteria;c__Gammaproteobacteria;o__Enterobacterales;f__Enterobacteriaceae;g__Citrobacter;s__Citrobacter werkmanii	GCA_002386385.1	Complete Genome	99.97	0.58	9/28/2017	11
d__Bacteria;p__Proteobacteria;c__Gammaproteobacteria;o__Enterobacterales;f__Enterobacteriaceae;g__Citrobacter_A;s__Citrobacter_A amalonaticus_C	d__Bacteria;p__Proteobacteria;c__Gammaproteobacteria;o__Enterobacterales;f__Enterobacteriaceae;g__Citrobacter;s__Citrobacter amalonaticus	GCA_000981805.1	Complete Genome	99.94	1.03	4/29/2015	11
d__Bacteria;p__Proteobacteria;c__Gammaproteobacteria;o__Enterobacterales;f__Enterobacteriaceae;g__Citrobacter_A;s__Citrobacter_A amalonaticus_D	d__Bacteria;p__Proteobacteria;c__Gammaproteobacteria;o__Enterobacterales;f__Enterobacteriaceae;g__Citrobacter;s__	GCA_002934585.1	Complete Genome	99.89	1.29	2/6/2018	11
d__Bacteria;p__Proteobacteria;c__Gammaproteobacteria;o__Enterobacterales;f__Enterobacteriaceae;g__Citrobacter_A;s__Citrobacter_A farmeri	d__Bacteria;p__Proteobacteria;c__Gammaproteobacteria;o__Enterobacterales;f__Enterobacteriaceae;g__Citrobacter;s__Citrobacter farmeri	GCA_002249995.1	Complete Genome	99.97	0.9	8/14/2017	11
d__Bacteria;p__Proteobacteria;c__Gammaproteobacteria;o__Enterobacterales;f__Enterobacteriaceae;g__Citrobacter_A;s__Citrobacter_A rodentium	d__Bacteria;p__Proteobacteria;c__Gammaproteobacteria;o__Enterobacterales;f__Enterobacteriaceae;g__Citrobacter;s__Citrobacter rodentium	GCA_000027085.1	Complete Genome	99.91	0.13	1/4/2010	11
d__Bacteria;p__Proteobacteria;c__Gammaproteobacteria;o__Enterobacterales;f__Enterobacteriaceae;g__Citrobacter_B;s__Citrobacter_B koseri	d__Bacteria;p__Proteobacteria;c__Gammaproteobacteria;o__Enterobacterales;f__Enterobacteriaceae;g__Citrobacter;s__Citrobacter koseri	GCA_002947035.1	Complete Genome	99.88	0.33	2/18/2018	11
d__Bacteria;p__Proteobacteria;c__Alphaproteobacteria;o__Sphingomonadales;f__Sphingomonadaceae;g__Citromicrobium;s__Citromicrobium bathyomarinum	d__Bacteria;p__Proteobacteria;c__Alphaproteobacteria;o__Sphingomonadales;f__Sphingomonadaceae;g__Citromicrobium;s__	GCA_001304795.1	Complete Genome	99.59	0	10/1/2015	11
d__Bacteria;p__Actinobacteriota;c__Actinobacteria;o__Actinomycetales;f__Microbacteriaceae;g__Clavibacter;s__Clavibacter capsici	d__Bacteria;p__Actinobacteria;c__Actinobacteria;o__Micrococcales;f__Microbacteriaceae;g__Clavibacter;s__Clavibacter capsici	GCA_001280205.1	Complete Genome	98.99	0.51	9/8/2015	11
d__Bacteria;p__Actinobacteriota;c__Actinobacteria;o__Actinomycetales;f__Microbacteriaceae;g__Clavibacter;s__Clavibacter insidiosus	d__Bacteria;p__Actinobacteria;c__Actinobacteria;o__Micrococcales;f__Microbacteriaceae;g__Clavibacter;s__Clavibacter insidiosus	GCA_000958465.1	Complete Genome	99.49	1.11	3/20/2015	11
d__Bacteria;p__Actinobacteriota;c__Actinobacteria;o__Actinomycetales;f__Microbacteriaceae;g__Clavibacter;s__Clavibacter michiganensis	d__Bacteria;p__Actinobacteria;c__Actinobacteria;o__Micrococcales;f__Microbacteriaceae;g__Clavibacter;s__Clavibacter michiganensis	GCA_000063485.1	Complete Genome	99.49	0	5/19/2007	11
d__Bacteria;p__Actinobacteriota;c__Actinobacteria;o__Actinomycetales;f__Microbacteriaceae;g__Clavibacter;s__Clavibacter nebraskensis	d__Bacteria;p__Actinobacteria;c__Actinobacteria;o__Micrococcales;f__Microbacteriaceae;g__Clavibacter;s__Clavibacter nebraskensis	GCA_000355695.1	Complete Genome	98.99	0	4/1/2013	11
d__Bacteria;p__Actinobacteriota;c__Actinobacteria;o__Actinomycetales;f__Microbacteriaceae;g__Clavibacter;s__Clavibacter sepedonicus	d__Bacteria;p__Actinobacteria;c__Actinobacteria;o__Micrococcales;f__Microbacteriaceae;g__Clavibacter;s__Clavibacter sepedonicus	GCA_000069225.1	Complete Genome	99.49	0	2/29/2008	11
d__Bacteria;p__Synergistota;c__Synergistia;o__Synergistales;f__Synergistaceae;g__Cloacibacillus;s__Cloacibacillus porcorum	d__Bacteria;p__Synergistetes;c__Synergistia;o__Synergistales;f__Synergistaceae;g__Cloacibacillus;s__Cloacibacillus porcorum	GCA_001701045.1	Complete Genome	100	0	8/9/2016	11
d__Bacteria;p__Cloacimonadota;c__Cloacimonadia;o__Cloacimonadales;f__Cloacimonadaceae;g__Cloacimonas;s__Cloacimonas acidaminovorans	d__Bacteria;p__Candidatus Cloacimonetes;c__;o__;f__;g__Candidatus Cloacimonas;s__Candidatus Cloacimonas acidaminovorans	GCA_000146065.1	Complete Genome	100	1.1	2/12/2008	11
d__Bacteria;p__Firmicutes_A;c__Clostridia;o__Peptostreptococcales;f__Peptostreptococcaceae;g__Clostridioides;s__Clostridioides difficile	d__Bacteria;p__Firmicutes;c__Clostridia;o__Clostridiales;f__Peptostreptococcaceae;g__Clostridioides;s__Clostridioides difficile	GCA_002946035.1	Complete Genome	99.39	0.37	2/12/2018	11
d__Bacteria;p__Firmicutes_A;c__Clostridia;o__Clostridiales;f__Clostridiaceae;g__Clostridium;s__Clostridium baratii	d__Bacteria;p__Firmicutes;c__Clostridia;o__Clostridiales;f__Clostridiaceae;g__Clostridium;s__Clostridium baratii	GCA_001991075.2	Complete Genome	99.19	1.61	5/1/2018	11
d__Bacteria;p__Firmicutes_A;c__Clostridia;o__Clostridiales;f__Clostridiaceae;g__Clostridium;s__Clostridium beijerinckii	d__Bacteria;p__Firmicutes;c__Clostridia;o__Clostridiales;f__Clostridiaceae;g__Clostridium;s__Clostridium beijerinckii	GCA_000767745.1	Complete Genome	99.19	1.61	10/22/2014	11
d__Bacteria;p__Firmicutes_A;c__Clostridia;o__Clostridiales;f__Clostridiaceae;g__Clostridium;s__Clostridium beijerinckii_D	d__Bacteria;p__Firmicutes;c__Clostridia;o__Clostridiales;f__Clostridiaceae;g__Clostridium;s__Clostridium beijerinckii	GCA_003129525.1	Complete Genome	99.19	1.86	5/16/2018	11
d__Bacteria;p__Firmicutes_A;c__Clostridia;o__Clostridiales;f__Clostridiaceae;g__Clostridium;s__Clostridium botulinum_A	d__Bacteria;p__Firmicutes;c__Clostridia;o__Clostridiales;f__Clostridiaceae;g__Clostridium;s__Clostridium botulinum	GCA_000020285.1	Complete Genome	99.19	0	5/16/2008	11
d__Bacteria;p__Firmicutes_A;c__Clostridia;o__Clostridiales;f__Clostridiaceae;g__Clostridium;s__Clostridium botulinum_B	d__Bacteria;p__Firmicutes;c__Clostridia;o__Clostridiales;f__Clostridiaceae;g__Clostridium;s__Clostridium botulinum	GCA_000789355.1	Complete Genome	100	0	12/4/2014	11
d__Bacteria;p__Firmicutes_A;c__Clostridia;o__Clostridiales;f__Clostridiaceae;g__Clostridium;s__Clostridium butyricum	d__Bacteria;p__Firmicutes;c__Clostridia;o__Clostridiales;f__Clostridiaceae;g__Clostridium;s__Clostridium butyricum	GCA_001465175.1	Complete Genome	99.17	0	12/10/2015	11
d__Bacteria;p__Firmicutes_A;c__Clostridia;o__Clostridiales;f__Clostridiaceae;g__Clostridium;s__Clostridium chauvoei	d__Bacteria;p__Firmicutes;c__Clostridia;o__Clostridiales;f__Clostridiaceae;g__Clostridium;s__Clostridium chauvoei	GCA_900168365.1	Complete Genome	99.19	0	3/11/2017	11
d__Bacteria;p__Firmicutes_A;c__Clostridia;o__Clostridiales;f__Clostridiaceae;g__Clostridium;s__Clostridium saccharobutylicum	d__Bacteria;p__Firmicutes;c__Clostridia;o__Clostridiales;f__Clostridiaceae;g__Clostridium;s__Clostridium saccharobutylicum	GCA_000473995.1	Complete Genome	99.19	0.81	10/18/2013	11
d__Bacteria;p__Firmicutes_A;c__Clostridia;o__Clostridiales;f__Clostridiaceae;g__Clostridium;s__Clostridium saccharoperbutylacetonicum	d__Bacteria;p__Firmicutes;c__Clostridia;o__Clostridiales;f__Clostridiaceae;g__Clostridium;s__Clostridium saccharoperbutylacetonicum	GCA_000340885.1	Complete Genome	99.19	1.69	2/19/2013	11
d__Bacteria;p__Firmicutes_A;c__Clostridia;o__Clostridiales;f__Clostridiaceae;g__Clostridium;s__Clostridium taeniosporum	d__Bacteria;p__Firmicutes;c__Clostridia;o__Clostridiales;f__Clostridiaceae;g__Clostridium;s__Clostridium taeniosporum	GCA_001735765.2	Complete Genome	100	0	1/11/2018	11
d__Bacteria;p__Firmicutes_A;c__Clostridia;o__Clostridiales;f__Clostridiaceae;g__Clostridium_AD;s__Clostridium_AD estertheticum	d__Bacteria;p__Firmicutes;c__Clostridia;o__Clostridiales;f__Clostridiaceae;g__Clostridium;s__Clostridium estertheticum	GCA_001877035.1	Complete Genome	98.58	3.07	11/14/2016	11
d__Bacteria;p__Firmicutes_A;c__Clostridia;o__Clostridiales;f__Clostridiaceae;g__Clostridium_AM;s__Clostridium_AM drakei	d__Bacteria;p__Firmicutes;c__Clostridia;o__Clostridiales;f__Clostridiaceae;g__Clostridium;s__Clostridium drakei	GCA_003096175.1	Complete Genome	100	3.47	5/7/2018	11
d__Bacteria;p__Firmicutes_A;c__Clostridia;o__Clostridiales;f__Clostridiaceae;g__Clostridium_AM;s__Clostridium_AM scatologenes	d__Bacteria;p__Firmicutes;c__Clostridia;o__Clostridiales;f__Clostridiaceae;g__Clostridium;s__Clostridium scatologenes	GCA_000968375.1	Complete Genome	100	3.35	4/2/2015	11
d__Bacteria;p__Firmicutes_A;c__Clostridia;o__Clostridiales;f__Clostridiaceae;g__Clostridium_AN;s__Clostridium_AN bornimense	d__Bacteria;p__Firmicutes;c__Clostridia;o__Clostridiales;f__Clostridiaceae;g__Clostridium;s__Clostridium bornimense	GCA_000577895.1	Complete Genome	96.9	4.14	2/11/2014	11
d__Bacteria;p__Firmicutes_A;c__Clostridia;o__Clostridiales;f__Clostridiaceae;g__Clostridium_B;s__Clostridium_B kluyveri	d__Bacteria;p__Firmicutes;c__Clostridia;o__Clostridiales;f__Clostridiaceae;g__Clostridium;s__Clostridium kluyveri	GCA_000010265.1	Complete Genome	99.31	0	1/6/2009	11
d__Bacteria;p__Firmicutes_A;c__Clostridia;o__Clostridiales;f__Clostridiaceae;g__Clostridium_B;s__Clostridium_B ljungdahlii	d__Bacteria;p__Firmicutes;c__Clostridia;o__Clostridiales;f__Clostridiaceae;g__Clostridium;s__Clostridium autoethanogenum	GCA_001484725.1	Complete Genome	98.62	0.5	1/4/2016	11
d__Bacteria;p__Firmicutes_A;c__Clostridia;o__Clostridiales;f__Clostridiaceae;g__Clostridium_B;s__Clostridium_B tyrobutyricum	d__Bacteria;p__Firmicutes;c__Clostridia;o__Clostridiales;f__Clostridiaceae;g__Clostridium;s__Clostridium tyrobutyricum	GCA_001642655.1	Complete Genome	99.49	0.23	5/12/2016	11
d__Bacteria;p__Firmicutes_A;c__Clostridia;o__Clostridiales;f__Clostridiaceae;g__Clostridium_F;s__Clostridium_F botulinum	d__Bacteria;p__Firmicutes;c__Clostridia;o__Clostridiales;f__Clostridiaceae;g__Clostridium;s__Clostridium botulinum	GCA_002865885.1	Complete Genome	99.31	0	1/8/2018	11
d__Bacteria;p__Firmicutes_A;c__Clostridia;o__Clostridiales;f__Clostridiaceae;g__Clostridium_F;s__Clostridium_F botulinum_A	d__Bacteria;p__Firmicutes;c__Clostridia;o__Clostridiales;f__Clostridiaceae;g__Clostridium;s__Clostridium botulinum	GCA_003017265.1	Complete Genome	99.31	0	3/26/2018	11
d__Bacteria;p__Firmicutes_A;c__Clostridia;o__Clostridiales;f__Clostridiaceae;g__Clostridium_F;s__Clostridium_F sporogenes	d__Bacteria;p__Firmicutes;c__Clostridia;o__Clostridiales;f__Clostridiaceae;g__Clostridium;s__Clostridium sporogenes	GCA_000973705.1	Complete Genome	99.31	2.07	4/20/2015	11
d__Bacteria;p__Firmicutes_A;c__Clostridia;o__Clostridiales;f__Clostridiaceae;g__Clostridium_G;s__Clostridium_G cochlearium	d__Bacteria;p__Firmicutes;c__Clostridia;o__Clostridiales;f__Clostridiaceae;g__Clostridium;s__Clostridium cochlearium	GCA_900187165.1	Complete Genome	98.62	0.87	8/15/2017	11
d__Bacteria;p__Firmicutes_A;c__Clostridia;o__Clostridiales;f__Clostridiaceae;g__Clostridium_G;s__Clostridium_G tetani	d__Bacteria;p__Firmicutes;c__Clostridia;o__Clostridiales;f__Clostridiaceae;g__Clostridium;s__Clostridium tetani	GCA_000967115.1	Complete Genome	96.45	0.06	11/6/2013	11
d__Bacteria;p__Firmicutes_A;c__Clostridia;o__Clostridiales;f__Clostridiaceae;g__Clostridium_H;s__Clostridium_H botulinum_B	d__Bacteria;p__Firmicutes;c__Clostridia;o__Clostridiales;f__Clostridiaceae;g__Clostridium;s__Clostridium botulinum	GCA_000204565.1	Complete Genome	100	0	4/18/2011	11
d__Bacteria;p__Firmicutes_A;c__Clostridia;o__Clostridiales;f__Clostridiaceae;g__Clostridium_H;s__Clostridium_H novyi	d__Bacteria;p__Firmicutes;c__Clostridia;o__Clostridiales;f__Clostridiaceae;g__Clostridium;s__Clostridium novyi	GCA_000014125.1	Complete Genome	100	0	11/17/2006	11
d__Bacteria;p__Firmicutes_A;c__Clostridia;o__Clostridiales;f__Clostridiaceae;g__Clostridium_I;s__Clostridium_I pasteurianum	d__Bacteria;p__Firmicutes;c__Clostridia;o__Clostridiales;f__Clostridiaceae;g__Clostridium;s__Clostridium pasteurianum	GCA_000807175.1	Complete Genome	100	0.08	12/23/2014	11
d__Bacteria;p__Firmicutes_A;c__Clostridia;o__Clostridiales;f__Clostridiaceae;g__Clostridium_I;s__Clostridium_I pasteurianum_A	d__Bacteria;p__Firmicutes;c__Clostridia;o__Clostridiales;f__Clostridiaceae;g__Clostridium;s__Clostridium pasteurianum	GCA_000389635.1	Complete Genome	100	0.39	5/6/2013	11
d__Bacteria;p__Firmicutes_A;c__Clostridia;o__Clostridiales;f__Clostridiaceae;g__Clostridium_J;s__Clostridium_J argentinense	d__Bacteria;p__Firmicutes;c__Clostridia;o__Clostridiales;f__Clostridiaceae;g__Clostridium;s__Clostridium argentinense	GCA_002074155.1	Complete Genome	97.93	4.07	3/29/2017	11
d__Bacteria;p__Firmicutes_A;c__Clostridia;o__Clostridiales;f__Clostridiaceae;g__Clostridium_K;s__Clostridium_K cellulovorans	d__Bacteria;p__Firmicutes;c__Clostridia;o__Clostridiales;f__Clostridiaceae;g__Clostridium;s__Clostridium cellulovorans	GCA_000145275.1	Complete Genome	98.83	1.61	8/11/2010	11
d__Bacteria;p__Firmicutes_A;c__Clostridia;o__Lachnospirales;f__Lachnospiraceae;g__Clostridium_M;s__Clostridium_M bolteae	d__Bacteria;p__Firmicutes;c__Clostridia;o__Clostridiales;f__Lachnospiraceae;g__Lachnoclostridium;s__[Clostridium] bolteae	GCA_002234575.2	Complete Genome	99.32	0	8/30/2017	11
d__Bacteria;p__Firmicutes_A;c__Clostridia;o__Lachnospirales;f__Lachnospiraceae;g__Clostridium_M;s__Clostridium_M clostridioforme	d__Bacteria;p__Firmicutes;c__Clostridia;o__Clostridiales;f__Lachnospiraceae;g__Lachnoclostridium;s__	GCA_001688665.2	Complete Genome	99.32	1.27	4/5/2017	11
d__Bacteria;p__Firmicutes_A;c__Clostridia;o__Clostridiales;f__Clostridiaceae;g__Clostridium_P;s__Clostridium_P perfringens	d__Bacteria;p__Firmicutes;c__Clostridia;o__Clostridiales;f__Clostridiaceae;g__Clostridium;s__Clostridium perfringens	GCA_001854085.1	Complete Genome	100	0	10/26/2016	11
d__Bacteria;p__Firmicutes_A;c__Clostridia;o__Clostridiales;f__Clostridiaceae;g__Clostridium_S;s__Clostridium_S acetobutylicum	d__Bacteria;p__Firmicutes;c__Clostridia;o__Clostridiales;f__Clostridiaceae;g__Clostridium;s__Clostridium acetobutylicum	GCA_000218855.1	Complete Genome	100	0	6/17/2011	11
d__Bacteria;p__Firmicutes_A;c__Clostridia;o__Peptostreptococcales;f__Natronincolaceae;g__Clostridium_W;s__Clostridium_W aceticum	d__Bacteria;p__Firmicutes;c__Clostridia;o__Clostridiales;f__Clostridiaceae;g__Clostridium;s__Clostridium aceticum	GCA_001042715.1	Complete Genome	99.29	0.71	6/12/2015	11
d__Bacteria;p__Firmicutes_A;c__Clostridia;o__Peptostreptococcales;f__Natronincolaceae;g__Clostridium_W;s__Clostridium_W formicaceticum	d__Bacteria;p__Firmicutes;c__Clostridia;o__Clostridiales;f__Clostridiaceae;g__Clostridium;s__Clostridium formicaceticum	GCA_002080475.1	Complete Genome	99.29	0.71	4/6/2017	11
d__Bacteria;p__Actinobacteriota;c__Actinobacteria;o__Actinomycetales;f__Microbacteriaceae;g__Cnuibacter;s__Cnuibacter physcomitrellae	d__Bacteria;p__Actinobacteria;c__Actinobacteria;o__Micrococcales;f__Microbacteriaceae;g__Cnuibacter;s__Cnuibacter physcomitrellae	GCA_002096055.1	Complete Genome	99.24	1.01	4/18/2017	11
d__Bacteria;p__Proteobacteria;c__Gammaproteobacteria;o__Pseudomonadales;f__Halomonadaceae;g__Cobetia;s__Cobetia amphilecti	d__Bacteria;p__Proteobacteria;c__Gammaproteobacteria;o__Oceanospirillales;f__Halomonadaceae;g__Halomonas;s__	GCA_003032495.1	Complete Genome	99.07	0.6	4/4/2018	11
d__Bacteria;p__Proteobacteria;c__Gammaproteobacteria;o__Pseudomonadales;f__Halomonadaceae;g__Cobetia;s__Cobetia marina	d__Bacteria;p__Proteobacteria;c__Gammaproteobacteria;o__Oceanospirillales;f__Halomonadaceae;g__Cobetia;s__Cobetia marina	GCA_001720485.1	Complete Genome	98.71	0.09	9/7/2016	11
d__Bacteria;p__Cyanobacteria;c__Cyanobacteriia;o__Cyanobacteriales;f__Coleofasciculaceae;g__Coleofasciculus;s__Coleofasciculus sp000317515	d__Bacteria;p__Cyanobacteria;c__;o__Oscillatoriales;f__Microcoleaceae;g__Microcoleus;s__	GCA_000317515.1	Complete Genome	99.56	0.23	12/6/2012	11
d__Bacteria;p__Proteobacteria;c__Gammaproteobacteria;o__Burkholderiales;f__Burkholderiaceae;g__Collimonas;s__Collimonas arenae	d__Bacteria;p__Proteobacteria;c__Betaproteobacteria;o__Burkholderiales;f__Oxalobacteraceae;g__Collimonas;s__Collimonas arenae	GCA_001584165.1	Complete Genome	98.1	0.9	3/9/2016	11
d__Bacteria;p__Proteobacteria;c__Gammaproteobacteria;o__Burkholderiales;f__Burkholderiaceae;g__Collimonas;s__Collimonas arenae_A	d__Bacteria;p__Proteobacteria;c__Betaproteobacteria;o__Burkholderiales;f__Oxalobacteraceae;g__Collimonas;s__Collimonas arenae	GCA_000786695.1	Complete Genome	99.92	1	11/25/2014	11
d__Bacteria;p__Proteobacteria;c__Gammaproteobacteria;o__Burkholderiales;f__Burkholderiaceae;g__Collimonas;s__Collimonas fungivorans	d__Bacteria;p__Proteobacteria;c__Betaproteobacteria;o__Burkholderiales;f__Oxalobacteraceae;g__Collimonas;s__Collimonas fungivorans	GCA_001584145.1	Complete Genome	99.87	0.52	3/9/2016	11
d__Bacteria;p__Proteobacteria;c__Gammaproteobacteria;o__Burkholderiales;f__Burkholderiaceae;g__Collimonas;s__Collimonas fungivorans_A	d__Bacteria;p__Proteobacteria;c__Betaproteobacteria;o__Burkholderiales;f__Oxalobacteraceae;g__Collimonas;s__Collimonas fungivorans	GCA_000221045.1	Complete Genome	99.87	0.52	7/20/2011	11
d__Bacteria;p__Proteobacteria;c__Gammaproteobacteria;o__Burkholderiales;f__Burkholderiaceae;g__Collimonas;s__Collimonas pratensis	d__Bacteria;p__Proteobacteria;c__Betaproteobacteria;o__Burkholderiales;f__Oxalobacteraceae;g__Collimonas;s__Collimonas pratensis	GCA_001584225.1	Complete Genome	99.84	1.39	3/9/2016	11
d__Bacteria;p__Actinobacteriota;c__Coriobacteriia;o__Coriobacteriales;f__Coriobacteriaceae;g__Collinsella;s__Collinsella aerofaciens_A	d__Bacteria;p__Actinobacteria;c__Coriobacteriia;o__Coriobacteriales;f__Coriobacteriaceae;g__Collinsella;s__Collinsella aerofaciens	GCA_002736145.1	Complete Genome	100	0.81	10/30/2017	11
d__Bacteria;p__Proteobacteria;c__Gammaproteobacteria;o__Enterobacterales;f__Alteromonadaceae;g__Colwellia;s__Colwellia beringensis	d__Bacteria;p__Proteobacteria;c__Gammaproteobacteria;o__Alteromonadales;f__Colwelliaceae;g__Colwellia;s__Colwellia beringensis	GCA_002076895.1	Complete Genome	99.66	1.05	4/3/2017	11
d__Bacteria;p__Proteobacteria;c__Gammaproteobacteria;o__Enterobacterales;f__Alteromonadaceae;g__Colwellia;s__Colwellia marinimaniae	d__Bacteria;p__Proteobacteria;c__Gammaproteobacteria;o__Alteromonadales;f__Colwelliaceae;g__Colwellia;s__	GCA_001444365.1	Complete Genome	100	0.73	11/17/2015	11
d__Bacteria;p__Proteobacteria;c__Gammaproteobacteria;o__Enterobacterales;f__Alteromonadaceae;g__Colwellia;s__Colwellia psychrerythraea_A	d__Bacteria;p__Proteobacteria;c__Gammaproteobacteria;o__Alteromonadales;f__Colwelliaceae;g__Colwellia;s__Colwellia psychrerythraea	GCA_000012325.1	Complete Genome	100	1.68	7/26/2005	11
d__Bacteria;p__Proteobacteria;c__Gammaproteobacteria;o__Enterobacterales;f__Alteromonadaceae;g__Colwellia;s__Colwellia sp001767295	d__Bacteria;p__Proteobacteria;c__Gammaproteobacteria;o__Alteromonadales;f__Colwelliaceae;g__Colwellia;s__	GCA_001767295.1	Complete Genome	99.14	1.52	10/18/2016	11
d__Bacteria;p__Proteobacteria;c__Gammaproteobacteria;o__Enterobacterales;f__Alteromonadaceae;g__Colwellia;s__Colwellia sp002077175	d__Bacteria;p__Proteobacteria;c__Gammaproteobacteria;o__Alteromonadales;f__Colwelliaceae;g__Colwellia;s__	GCA_002077175.1	Complete Genome	99.66	0.88	4/3/2017	11
d__Bacteria;p__Proteobacteria;c__Gammaproteobacteria;o__Enterobacterales;f__Alteromonadaceae;g__Colwellia;s__Colwellia sp003061515	d__Bacteria;p__Proteobacteria;c__Gammaproteobacteria;o__Alteromonadales;f__Colwelliaceae;g__Colwellia;s__	GCA_003061515.1	Complete Genome	99.21	0.99	4/23/2018	11
d__Bacteria;p__Proteobacteria;c__Gammaproteobacteria;o__Burkholderiales;f__Burkholderiaceae;g__Comamonas;s__Comamonas kerstersii	d__Bacteria;p__Proteobacteria;c__Betaproteobacteria;o__Burkholderiales;f__Comamonadaceae;g__Comamonas;s__Comamonas kerstersii	GCA_002056725.1	Complete Genome	97.52	0.85	3/21/2017	11
d__Bacteria;p__Proteobacteria;c__Gammaproteobacteria;o__Burkholderiales;f__Burkholderiaceae;g__Comamonas_B;s__Comamonas_B testosteroni_B	d__Bacteria;p__Proteobacteria;c__Betaproteobacteria;o__Burkholderiales;f__Comamonadaceae;g__Comamonas;s__Comamonas testosteroni	GCA_000739375.1	Complete Genome	100	0.93	8/14/2014	11
d__Bacteria;p__Proteobacteria;c__Gammaproteobacteria;o__Burkholderiales;f__Burkholderiaceae;g__Comamonas_B;s__Comamonas_B thiooxydans	d__Bacteria;p__Proteobacteria;c__Betaproteobacteria;o__Burkholderiales;f__Comamonadaceae;g__Comamonas;s__Comamonas testosteroni	GCA_000093145.2	Complete Genome	99.23	0.46	3/3/2014	11
d__Bacteria;p__Proteobacteria;c__Gammaproteobacteria;o__Burkholderiales;f__Burkholderiaceae;g__Comamonas_E;s__Comamonas_E serinivorans	d__Bacteria;p__Proteobacteria;c__Betaproteobacteria;o__Burkholderiales;f__Comamonadaceae;g__Comamonas;s__Comamonas serinivorans	GCA_002158865.1	Complete Genome	99.53	0.03	5/30/2017	11
d__Bacteria;p__Actinobacteriota;c__Thermoleophilia;o__Solirubrobacterales;f__Solirubrobacteraceae;g__Conexibacter;s__Conexibacter woesei	d__Bacteria;p__Actinobacteria;c__Thermoleophilia;o__Solirubrobacterales;f__Conexibacteraceae;g__Conexibacter;s__Conexibacter woesei	GCA_000025265.1	Complete Genome	98.29	1.78	1/15/2010	11
d__Bacteria;p__Proteobacteria;c__Alphaproteobacteria;o__Rhodobacterales;f__Rhodobacteraceae;g__Confluentimicrobium;s__Confluentimicrobium sp001305615	d__Bacteria;p__Proteobacteria;c__Alphaproteobacteria;o__Rhodobacterales;f__Rhodobacteraceae;g__Confluentimicrobium;s__	GCA_001305615.1	Complete Genome	99.39	1.18	10/2/2015	11
d__Bacteria;p__Coprothermobacterota;c__Coprothermobacteria;o__Coprothermobacterales;f__Coprothermobacteraceae;g__Coprothermobacter;s__Coprothermobacter proteolyticus	d__Bacteria;p__Coprothermobacterota;c__Coprothermobacteria;o__Coprothermobacterales;f__Coprothermobacteraceae;g__Coprothermobacter;s__Coprothermobacter proteolyticus	GCA_000020945.1	Complete Genome	100	0	9/26/2008	11
d__Bacteria;p__Verrucomicrobiota;c__Verrucomicrobiae;o__Opitutales;f__Puniceicoccaceae;g__Coraliomargarita;s__Coraliomargarita akajimensis	d__Bacteria;p__Verrucomicrobia;c__Opitutae;o__Puniceicoccales;f__Puniceicoccaceae;g__Coraliomargarita;s__Coraliomargarita akajimensis	GCA_000025905.1	Complete Genome	99.77	0	4/5/2010	11
d__Bacteria;p__Myxococcota;c__Myxococcia;o__Myxococcales;f__Myxococcaceae;g__Corallococcus;s__Corallococcus coralloides	d__Bacteria;p__Proteobacteria;c__Deltaproteobacteria;o__Myxococcales;f__Myxococcaceae;g__Corallococcus;s__Corallococcus coralloides	GCA_000255295.1	Complete Genome	99.35	0.8	3/20/2012	11
d__Bacteria;p__Actinobacteriota;c__Coriobacteriia;o__Coriobacteriales;f__Coriobacteriaceae;g__Coriobacterium;s__Coriobacterium glomerans	d__Bacteria;p__Actinobacteria;c__Coriobacteriia;o__Coriobacteriales;f__Coriobacteriaceae;g__Coriobacterium;s__Coriobacterium glomerans	GCA_000195315.1	Complete Genome	100	0	4/7/2011	11
d__Bacteria;p__Actinobacteriota;c__Actinobacteria;o__Mycobacteriales;f__Mycobacteriaceae;g__Corynebacterium;s__Corynebacterium ammoniagenes	d__Bacteria;p__Actinobacteria;c__Actinobacteria;o__Corynebacteriales;f__Corynebacteriaceae;g__Corynebacterium;s__Corynebacterium ammoniagenes	GCA_001941425.1	Complete Genome	99.34	0	1/10/2017	11
d__Bacteria;p__Actinobacteriota;c__Actinobacteria;o__Mycobacteriales;f__Mycobacteriaceae;g__Corynebacterium;s__Corynebacterium amycolatum	d__Bacteria;p__Actinobacteria;c__Actinobacteria;o__Corynebacteriales;f__Corynebacteriaceae;g__Corynebacterium;s__Corynebacterium jeikeium	GCA_002209185.2	Complete Genome	100	0	3/6/2018	11
d__Bacteria;p__Actinobacteriota;c__Actinobacteria;o__Mycobacteriales;f__Mycobacteriaceae;g__Corynebacterium;s__Corynebacterium aquilae	d__Bacteria;p__Actinobacteria;c__Actinobacteria;o__Corynebacteriales;f__Corynebacteriaceae;g__Corynebacterium;s__Corynebacterium aquilae	GCA_001941445.1	Complete Genome	99.77	0.6	1/10/2017	11
d__Bacteria;p__Actinobacteriota;c__Actinobacteria;o__Mycobacteriales;f__Mycobacteriaceae;g__Corynebacterium;s__Corynebacterium argentoratense	d__Bacteria;p__Actinobacteria;c__Actinobacteria;o__Corynebacteriales;f__Corynebacteriaceae;g__Corynebacterium;s__Corynebacterium argentoratense	GCA_000590555.1	Complete Genome	99.4	0	8/27/2013	11
d__Bacteria;p__Actinobacteriota;c__Actinobacteria;o__Mycobacteriales;f__Mycobacteriaceae;g__Corynebacterium;s__Corynebacterium atypicum	d__Bacteria;p__Actinobacteria;c__Actinobacteria;o__Corynebacteriales;f__Corynebacteriaceae;g__Corynebacterium;s__Corynebacterium atypicum	GCA_000732945.1	Complete Genome	99.45	0.4	7/24/2014	11
d__Bacteria;p__Actinobacteriota;c__Actinobacteria;o__Mycobacteriales;f__Mycobacteriaceae;g__Corynebacterium;s__Corynebacterium aurimucosum	d__Bacteria;p__Actinobacteria;c__Actinobacteria;o__Corynebacteriales;f__Corynebacteriaceae;g__Corynebacterium;s__Corynebacterium aurimucosum	GCA_000022905.1	Complete Genome	99.56	0	4/24/2009	11
d__Bacteria;p__Actinobacteriota;c__Actinobacteria;o__Mycobacteriales;f__Mycobacteriaceae;g__Corynebacterium;s__Corynebacterium callunae	d__Bacteria;p__Actinobacteria;c__Actinobacteria;o__Corynebacteriales;f__Corynebacteriaceae;g__Corynebacterium;s__Corynebacterium callunae	GCA_000344785.1	Complete Genome	99.45	0.44	3/6/2013	11
d__Bacteria;p__Actinobacteriota;c__Actinobacteria;o__Mycobacteriales;f__Mycobacteriaceae;g__Corynebacterium;s__Corynebacterium camporealensis	d__Bacteria;p__Actinobacteria;c__Actinobacteria;o__Corynebacteriales;f__Corynebacteriaceae;g__Corynebacterium;s__Corynebacterium camporealensis	GCA_000980815.1	Complete Genome	99.78	0	4/24/2015	11
d__Bacteria;p__Actinobacteriota;c__Actinobacteria;o__Mycobacteriales;f__Mycobacteriaceae;g__Corynebacterium;s__Corynebacterium casei	d__Bacteria;p__Actinobacteria;c__Actinobacteria;o__Corynebacteriales;f__Corynebacteriaceae;g__Corynebacterium;s__Corynebacterium casei	GCA_000550785.1	Complete Genome	99.34	0.22	2/5/2014	11
d__Bacteria;p__Actinobacteriota;c__Actinobacteria;o__Mycobacteriales;f__Mycobacteriaceae;g__Corynebacterium;s__Corynebacterium crudilactis	d__Bacteria;p__Actinobacteria;c__Actinobacteria;o__Corynebacteriales;f__Corynebacteriaceae;g__Corynebacterium;s__Corynebacterium crudilactis	GCA_001643015.1	Complete Genome	99.45	0.44	5/13/2016	11
d__Bacteria;p__Actinobacteriota;c__Actinobacteria;o__Mycobacteriales;f__Mycobacteriaceae;g__Corynebacterium;s__Corynebacterium cystitidis	d__Bacteria;p__Actinobacteria;c__Actinobacteria;o__Corynebacteriales;f__Corynebacteriaceae;g__Corynebacterium;s__Corynebacterium cystitidis	GCA_900187295.1	Complete Genome	99.45	0.55	8/15/2017	11
d__Bacteria;p__Actinobacteriota;c__Actinobacteria;o__Mycobacteriales;f__Mycobacteriaceae;g__Corynebacterium;s__Corynebacterium deserti	d__Bacteria;p__Actinobacteria;c__Actinobacteria;o__Corynebacteriales;f__Corynebacteriaceae;g__Corynebacterium;s__Corynebacterium deserti	GCA_001277995.1	Complete Genome	99.45	0.44	9/2/2015	11
d__Bacteria;p__Actinobacteriota;c__Actinobacteria;o__Mycobacteriales;f__Mycobacteriaceae;g__Corynebacterium;s__Corynebacterium diphtheriae	d__Bacteria;p__Actinobacteria;c__Actinobacteria;o__Corynebacteriales;f__Corynebacteriaceae;g__Corynebacterium;s__Corynebacterium diphtheriae	GCA_000255275.1	Complete Genome	99.45	0	1/13/2012	11
d__Bacteria;p__Actinobacteriota;c__Actinobacteria;o__Mycobacteriales;f__Mycobacteriaceae;g__Corynebacterium;s__Corynebacterium doosanense	d__Bacteria;p__Actinobacteria;c__Actinobacteria;o__Corynebacteriales;f__Corynebacteriaceae;g__Corynebacterium;s__Corynebacterium doosanense	GCA_000767055.1	Complete Genome	99.67	0.22	10/16/2014	11
d__Bacteria;p__Actinobacteriota;c__Actinobacteria;o__Mycobacteriales;f__Mycobacteriaceae;g__Corynebacterium;s__Corynebacterium efficiens	d__Bacteria;p__Actinobacteria;c__Actinobacteria;o__Corynebacteriales;f__Corynebacteriaceae;g__Corynebacterium;s__Corynebacterium efficiens	GCA_000011305.1	Complete Genome	99.89	0	5/11/2004	11
d__Bacteria;p__Actinobacteriota;c__Actinobacteria;o__Mycobacteriales;f__Mycobacteriaceae;g__Corynebacterium;s__Corynebacterium epidermidicanis	d__Bacteria;p__Actinobacteria;c__Actinobacteria;o__Corynebacteriales;f__Corynebacteriaceae;g__Corynebacterium;s__Corynebacterium epidermidicanis	GCA_001021025.1	Complete Genome	99.1	0.45	6/5/2015	11
d__Bacteria;p__Actinobacteriota;c__Actinobacteria;o__Mycobacteriales;f__Mycobacteriaceae;g__Corynebacterium;s__Corynebacterium falsenii	d__Bacteria;p__Actinobacteria;c__Actinobacteria;o__Corynebacteriales;f__Corynebacteriaceae;g__Corynebacterium;s__Corynebacterium falsenii	GCA_000525655.1	Complete Genome	99.32	0.45	2/3/2014	11
d__Bacteria;p__Actinobacteriota;c__Actinobacteria;o__Mycobacteriales;f__Mycobacteriaceae;g__Corynebacterium;s__Corynebacterium flavescens	d__Bacteria;p__Actinobacteria;c__Actinobacteria;o__Corynebacteriales;f__Corynebacteriaceae;g__Corynebacterium;s__Corynebacterium flavescens	GCA_001941465.1	Complete Genome	99.78	2.42	1/10/2017	11
d__Bacteria;p__Actinobacteriota;c__Actinobacteria;o__Mycobacteriales;f__Mycobacteriaceae;g__Corynebacterium;s__Corynebacterium frankenforstense	d__Bacteria;p__Actinobacteria;c__Actinobacteria;o__Corynebacteriales;f__Corynebacteriaceae;g__Corynebacterium;s__Corynebacterium frankenforstense	GCA_001941485.1	Complete Genome	100	0.15	1/10/2017	11
d__Bacteria;p__Actinobacteriota;c__Actinobacteria;o__Mycobacteriales;f__Mycobacteriaceae;g__Corynebacterium;s__Corynebacterium glaucum	d__Bacteria;p__Actinobacteria;c__Actinobacteria;o__Corynebacteriales;f__Corynebacteriaceae;g__Corynebacterium;s__Corynebacterium glaucum	GCA_002287505.1	Complete Genome	99.34	0.59	2/15/2017	11
d__Bacteria;p__Actinobacteriota;c__Actinobacteria;o__Mycobacteriales;f__Mycobacteriaceae;g__Corynebacterium;s__Corynebacterium glutamicum	d__Bacteria;p__Actinobacteria;c__Actinobacteria;o__Corynebacteriales;f__Corynebacteriaceae;g__Corynebacterium;s__Corynebacterium glutamicum	GCA_002163915.1	Complete Genome	99.3	1.77	6/2/2017	11
d__Bacteria;p__Actinobacteriota;c__Actinobacteria;o__Mycobacteriales;f__Mycobacteriaceae;g__Corynebacterium;s__Corynebacterium glutamicum_A	d__Bacteria;p__Actinobacteria;c__Actinobacteria;o__Corynebacteriales;f__Corynebacteriaceae;g__Corynebacterium;s__Corynebacterium glutamicum	GCA_002355155.1	Complete Genome	99.45	1.21	5/3/2016	11
d__Bacteria;p__Actinobacteriota;c__Actinobacteria;o__Mycobacteriales;f__Mycobacteriaceae;g__Corynebacterium;s__Corynebacterium glyciniphilum	d__Bacteria;p__Actinobacteria;c__Actinobacteria;o__Corynebacteriales;f__Corynebacteriaceae;g__Corynebacterium;s__Corynebacterium glyciniphilum	GCA_000626675.1	Complete Genome	99.32	1.58	4/11/2014	11
d__Bacteria;p__Actinobacteriota;c__Actinobacteria;o__Mycobacteriales;f__Mycobacteriaceae;g__Corynebacterium;s__Corynebacterium halotolerans	d__Bacteria;p__Actinobacteria;c__Actinobacteria;o__Corynebacteriales;f__Corynebacteriaceae;g__Corynebacterium;s__Corynebacterium halotolerans	GCA_000341345.1	Complete Genome	99.67	0	2/20/2013	11
d__Bacteria;p__Actinobacteriota;c__Actinobacteria;o__Mycobacteriales;f__Mycobacteriaceae;g__Corynebacterium;s__Corynebacterium humireducens	d__Bacteria;p__Actinobacteria;c__Actinobacteria;o__Corynebacteriales;f__Corynebacteriaceae;g__Corynebacterium;s__Corynebacterium humireducens	GCA_000819445.1	Complete Genome	99.67	0.66	1/16/2015	11
d__Bacteria;p__Actinobacteriota;c__Actinobacteria;o__Mycobacteriales;f__Mycobacteriaceae;g__Corynebacterium;s__Corynebacterium imitans	d__Bacteria;p__Actinobacteria;c__Actinobacteria;o__Corynebacteriales;f__Corynebacteriaceae;g__Corynebacterium;s__Corynebacterium imitans	GCA_000739455.1	Complete Genome	99.78	0.15	8/14/2014	11
d__Bacteria;p__Actinobacteriota;c__Actinobacteria;o__Mycobacteriales;f__Mycobacteriaceae;g__Corynebacterium;s__Corynebacterium jeikeium	d__Bacteria;p__Actinobacteria;c__Actinobacteria;o__Corynebacteriales;f__Corynebacteriaceae;g__Corynebacterium;s__Corynebacterium jeikeium	GCA_000006605.1	Complete Genome	100	0.68	6/27/2005	11
d__Bacteria;p__Actinobacteriota;c__Actinobacteria;o__Mycobacteriales;f__Mycobacteriaceae;g__Corynebacterium;s__Corynebacterium kroppenstedtii	d__Bacteria;p__Actinobacteria;c__Actinobacteria;o__Corynebacteriales;f__Corynebacteriaceae;g__Corynebacterium;s__Corynebacterium kroppenstedtii	GCA_000023145.1	Complete Genome	97.86	0	5/19/2009	11
d__Bacteria;p__Actinobacteriota;c__Actinobacteria;o__Mycobacteriales;f__Mycobacteriaceae;g__Corynebacterium;s__Corynebacterium kutscheri	d__Bacteria;p__Actinobacteria;c__Actinobacteria;o__Corynebacteriales;f__Corynebacteriaceae;g__Corynebacterium;s__Corynebacterium kutscheri	GCA_000980835.1	Complete Genome	99.38	0.09	4/24/2015	11
d__Bacteria;p__Actinobacteriota;c__Actinobacteria;o__Mycobacteriales;f__Mycobacteriaceae;g__Corynebacterium;s__Corynebacterium lactis	d__Bacteria;p__Actinobacteria;c__Actinobacteria;o__Corynebacteriales;f__Corynebacteriaceae;g__Corynebacterium;s__Corynebacterium lactis	GCA_001274895.1	Complete Genome	100	0	8/26/2015	11
d__Bacteria;p__Actinobacteriota;c__Actinobacteria;o__Mycobacteriales;f__Mycobacteriaceae;g__Corynebacterium;s__Corynebacterium marinum	d__Bacteria;p__Actinobacteria;c__Actinobacteria;o__Corynebacteriales;f__Corynebacteriaceae;g__Corynebacterium;s__Corynebacterium marinum	GCA_000835165.1	Complete Genome	99.89	0.44	2/10/2015	11
d__Bacteria;p__Actinobacteriota;c__Actinobacteria;o__Mycobacteriales;f__Mycobacteriaceae;g__Corynebacterium;s__Corynebacterium maris	d__Bacteria;p__Actinobacteria;c__Actinobacteria;o__Corynebacteriales;f__Corynebacteriaceae;g__Corynebacterium;s__Corynebacterium maris	GCA_000442645.1	Complete Genome	99.12	0.44	8/1/2013	11
d__Bacteria;p__Actinobacteriota;c__Actinobacteria;o__Mycobacteriales;f__Mycobacteriaceae;g__Corynebacterium;s__Corynebacterium minutissimum	d__Bacteria;p__Actinobacteria;c__Actinobacteria;o__Corynebacteriales;f__Corynebacteriaceae;g__Corynebacterium;s__Corynebacterium minutissimum	GCA_900478045.1	Complete Genome	99.78	0	6/17/2018	11
d__Bacteria;p__Actinobacteriota;c__Actinobacteria;o__Mycobacteriales;f__Mycobacteriaceae;g__Corynebacterium;s__Corynebacterium mustelae	d__Bacteria;p__Actinobacteria;c__Actinobacteria;o__Corynebacteriales;f__Corynebacteriaceae;g__Corynebacterium;s__Corynebacterium mustelae	GCA_001020985.1	Complete Genome	98.9	0.55	6/5/2015	11
d__Bacteria;p__Actinobacteriota;c__Actinobacteria;o__Mycobacteriales;f__Mycobacteriaceae;g__Corynebacterium;s__Corynebacterium phocae	d__Bacteria;p__Actinobacteria;c__Actinobacteria;o__Corynebacteriales;f__Corynebacteriaceae;g__Corynebacterium;s__Corynebacterium phocae	GCA_001941565.1	Complete Genome	99.89	0.81	1/10/2017	11
d__Bacteria;p__Actinobacteriota;c__Actinobacteria;o__Mycobacteriales;f__Mycobacteriaceae;g__Corynebacterium;s__Corynebacterium provencense	d__Bacteria;p__Actinobacteria;c__Actinobacteria;o__Corynebacteriales;f__Corynebacteriaceae;g__Corynebacterium;s__Corynebacterium provencense	GCA_003209395.1	Complete Genome	98.2	0.56	6/12/2018	11
d__Bacteria;p__Actinobacteriota;c__Actinobacteria;o__Mycobacteriales;f__Mycobacteriaceae;g__Corynebacterium;s__Corynebacterium pseudotuberculosis	d__Bacteria;p__Actinobacteria;c__Actinobacteria;o__Corynebacteriales;f__Corynebacteriaceae;g__Corynebacterium;s__Corynebacterium pseudotuberculosis	GCA_001653295.1	Complete Genome	99.78	0	5/27/2016	11
d__Bacteria;p__Actinobacteriota;c__Actinobacteria;o__Mycobacteriales;f__Mycobacteriaceae;g__Corynebacterium;s__Corynebacterium renale	d__Bacteria;p__Actinobacteria;c__Actinobacteria;o__Corynebacteriales;f__Corynebacteriaceae;g__Corynebacterium;s__Corynebacterium renale	GCA_900478035.1	Complete Genome	98.35	0	6/17/2018	11
d__Bacteria;p__Actinobacteriota;c__Actinobacteria;o__Mycobacteriales;f__Mycobacteriaceae;g__Corynebacterium;s__Corynebacterium resistens	d__Bacteria;p__Actinobacteria;c__Actinobacteria;o__Corynebacteriales;f__Corynebacteriaceae;g__Corynebacterium;s__Corynebacterium resistens	GCA_000177535.2	Complete Genome	99.32	0	6/15/2011	11
d__Bacteria;p__Actinobacteriota;c__Actinobacteria;o__Mycobacteriales;f__Mycobacteriaceae;g__Corynebacterium;s__Corynebacterium simulans	d__Bacteria;p__Actinobacteria;c__Actinobacteria;o__Corynebacteriales;f__Corynebacteriaceae;g__Corynebacterium;s__Corynebacterium simulans	GCA_001586235.1	Complete Genome	99.56	0.09	3/10/2016	11
d__Bacteria;p__Actinobacteriota;c__Actinobacteria;o__Mycobacteriales;f__Mycobacteriaceae;g__Corynebacterium;s__Corynebacterium singulare	d__Bacteria;p__Actinobacteria;c__Actinobacteria;o__Corynebacteriales;f__Corynebacteriaceae;g__Corynebacterium;s__Corynebacterium singulare	GCA_000833575.1	Complete Genome	99.78	0.55	2/6/2015	11
d__Bacteria;p__Actinobacteriota;c__Actinobacteria;o__Mycobacteriales;f__Mycobacteriaceae;g__Corynebacterium;s__Corynebacterium sp000755185	d__Bacteria;p__Actinobacteria;c__Actinobacteria;o__Corynebacteriales;f__Corynebacteriaceae;g__Corynebacterium;s__	GCA_000755185.1	Complete Genome	100	0	9/16/2014	11
d__Bacteria;p__Actinobacteriota;c__Actinobacteria;o__Mycobacteriales;f__Mycobacteriaceae;g__Corynebacterium;s__Corynebacterium sp001767255	d__Bacteria;p__Actinobacteria;c__Actinobacteria;o__Corynebacteriales;f__Corynebacteriaceae;g__Corynebacterium;s__	GCA_001767255.1	Complete Genome	99.12	0	10/18/2016	11
d__Bacteria;p__Actinobacteriota;c__Actinobacteria;o__Mycobacteriales;f__Mycobacteriaceae;g__Corynebacterium;s__Corynebacterium sp003065405	d__Bacteria;p__Actinobacteria;c__Actinobacteria;o__Corynebacteriales;f__Corynebacteriaceae;g__Corynebacterium;s__	GCA_003065405.1	Complete Genome	100	0.07	4/23/2018	11
d__Bacteria;p__Actinobacteriota;c__Actinobacteria;o__Mycobacteriales;f__Mycobacteriaceae;g__Corynebacterium;s__Corynebacterium sp003070865	d__Bacteria;p__Actinobacteria;c__Actinobacteria;o__Corynebacteriales;f__Corynebacteriaceae;g__Corynebacterium;s__	GCA_003070865.1	Complete Genome	99.89	0.44	4/24/2018	11
d__Bacteria;p__Actinobacteriota;c__Actinobacteria;o__Mycobacteriales;f__Mycobacteriaceae;g__Corynebacterium;s__Corynebacterium sphenisci	d__Bacteria;p__Actinobacteria;c__Actinobacteria;o__Corynebacteriales;f__Corynebacteriaceae;g__Corynebacterium;s__Corynebacterium sphenisci	GCA_001941505.1	Complete Genome	99.4	0.2	1/10/2017	11
d__Bacteria;p__Actinobacteriota;c__Actinobacteria;o__Mycobacteriales;f__Mycobacteriaceae;g__Corynebacterium;s__Corynebacterium stationis	d__Bacteria;p__Actinobacteria;c__Actinobacteria;o__Corynebacteriales;f__Corynebacteriaceae;g__Corynebacterium;s__Corynebacterium stationis	GCA_001941345.1	Complete Genome	99.34	0.22	1/10/2017	11
d__Bacteria;p__Actinobacteriota;c__Actinobacteria;o__Mycobacteriales;f__Mycobacteriaceae;g__Corynebacterium;s__Corynebacterium striatum	d__Bacteria;p__Actinobacteria;c__Actinobacteria;o__Corynebacteriales;f__Corynebacteriaceae;g__Corynebacterium;s__Corynebacterium striatum	GCA_002804085.1	Complete Genome	99.34	0.65	12/4/2017	11
d__Bacteria;p__Actinobacteriota;c__Actinobacteria;o__Mycobacteriales;f__Mycobacteriaceae;g__Corynebacterium;s__Corynebacterium terpenotabidum	d__Bacteria;p__Actinobacteria;c__Actinobacteria;o__Corynebacteriales;f__Corynebacteriaceae;g__Corynebacterium;s__Corynebacterium terpenotabidum	GCA_000418365.1	Complete Genome	98.87	0.11	7/5/2013	11
d__Bacteria;p__Actinobacteriota;c__Actinobacteria;o__Mycobacteriales;f__Mycobacteriaceae;g__Corynebacterium;s__Corynebacterium testudinoris	d__Bacteria;p__Actinobacteria;c__Actinobacteria;o__Corynebacteriales;f__Corynebacteriaceae;g__Corynebacterium;s__Corynebacterium testudinoris	GCA_001021045.1	Complete Genome	99.45	0	6/5/2015	11
d__Bacteria;p__Actinobacteriota;c__Actinobacteria;o__Mycobacteriales;f__Mycobacteriaceae;g__Corynebacterium;s__Corynebacterium ulcerans	d__Bacteria;p__Actinobacteria;c__Actinobacteria;o__Corynebacteriales;f__Corynebacteriaceae;g__Corynebacterium;s__Corynebacterium ulcerans	GCA_900187135.1	Complete Genome	99.78	0	8/15/2017	11
d__Bacteria;p__Actinobacteriota;c__Actinobacteria;o__Mycobacteriales;f__Mycobacteriaceae;g__Corynebacterium;s__Corynebacterium ulcerans_A	d__Bacteria;p__Actinobacteria;c__Actinobacteria;o__Corynebacteriales;f__Corynebacteriaceae;g__Corynebacterium;s__Corynebacterium ulcerans	GCA_002162115.1	Complete Genome	99.56	0.13	5/31/2017	11
d__Bacteria;p__Actinobacteriota;c__Actinobacteria;o__Mycobacteriales;f__Mycobacteriaceae;g__Corynebacterium;s__Corynebacterium urealyticum	d__Bacteria;p__Actinobacteria;c__Actinobacteria;o__Corynebacteriales;f__Corynebacteriaceae;g__Corynebacterium;s__Corynebacterium urealyticum	GCA_000069945.1	Complete Genome	100	0	4/2/2008	11
d__Bacteria;p__Actinobacteriota;c__Actinobacteria;o__Mycobacteriales;f__Mycobacteriaceae;g__Corynebacterium;s__Corynebacterium ureicelerivorans	d__Bacteria;p__Actinobacteria;c__Actinobacteria;o__Corynebacteriales;f__Corynebacteriaceae;g__Corynebacterium;s__Corynebacterium ureicelerivorans	GCA_000747315.1	Complete Genome	98.64	0	9/3/2014	11
d__Bacteria;p__Actinobacteriota;c__Actinobacteria;o__Mycobacteriales;f__Mycobacteriaceae;g__Corynebacterium;s__Corynebacterium uterequi	d__Bacteria;p__Actinobacteria;c__Actinobacteria;o__Corynebacteriales;f__Corynebacteriaceae;g__Corynebacterium;s__Corynebacterium uterequi	GCA_001021065.1	Complete Genome	100	0	6/5/2015	11
d__Bacteria;p__Actinobacteriota;c__Actinobacteria;o__Mycobacteriales;f__Mycobacteriaceae;g__Corynebacterium;s__Corynebacterium variabile	d__Bacteria;p__Actinobacteria;c__Actinobacteria;o__Corynebacteriales;f__Corynebacteriaceae;g__Corynebacterium;s__Corynebacterium variabile	GCA_000179395.2	Complete Genome	98.87	0.45	7/19/2011	11
d__Bacteria;p__Actinobacteriota;c__Actinobacteria;o__Mycobacteriales;f__Mycobacteriaceae;g__Corynebacterium;s__Corynebacterium vitaeruminis	d__Bacteria;p__Actinobacteria;c__Actinobacteria;o__Corynebacteriales;f__Corynebacteriaceae;g__Corynebacterium;s__Corynebacterium vitaeruminis	GCA_000550805.1	Complete Genome	99.67	0.79	2/5/2014	11
d__Bacteria;p__Proteobacteria;c__Gammaproteobacteria;o__Coxiellales;f__Coxiellaceae;g__Coxiella;s__Coxiella burnetii	d__Bacteria;p__Proteobacteria;c__Gammaproteobacteria;o__Legionellales;f__Coxiellaceae;g__Coxiella;s__Coxiella burnetii	GCA_002109345.1	Complete Genome	100	0	4/25/2017	11
d__Bacteria;p__Cyanobacteria;c__Cyanobacteriia;o__Cyanobacteriales;f__Chamaesiphonaceae;g__Crinalium;s__Crinalium epipsammum	d__Bacteria;p__Cyanobacteria;c__;o__Oscillatoriales;f__Gomontiellaceae;g__Crinalium;s__Crinalium epipsammum	GCA_000317495.1	Complete Genome	99.48	0	12/6/2012	11
d__Bacteria;p__Bacteroidota;c__Bacteroidia;o__Flavobacteriales;f__Flavobacteriaceae;g__Croceibacter;s__Croceibacter atlanticus	d__Bacteria;p__Bacteroidetes;c__Flavobacteriia;o__Flavobacteriales;f__Flavobacteriaceae;g__Croceibacter;s__Croceibacter atlanticus	GCA_000196315.1	Complete Genome	99.62	0.19	6/9/2010	11
d__Bacteria;p__Proteobacteria;c__Alphaproteobacteria;o__Sphingomonadales;f__Sphingomonadaceae;g__Croceicoccus;s__Croceicoccus marinus	d__Bacteria;p__Proteobacteria;c__Alphaproteobacteria;o__Sphingomonadales;f__Erythrobacteraceae;g__Croceicoccus;s__Croceicoccus marinus	GCA_001661675.2	Complete Genome	99.59	1.88	6/13/2017	11
d__Bacteria;p__Proteobacteria;c__Alphaproteobacteria;o__Sphingomonadales;f__Sphingomonadaceae;g__Croceicoccus;s__Croceicoccus naphthovorans	d__Bacteria;p__Proteobacteria;c__Alphaproteobacteria;o__Sphingomonadales;f__Erythrobacteraceae;g__Croceicoccus;s__Croceicoccus naphthovorans	GCA_001028705.1	Complete Genome	99.46	0.32	6/12/2015	11
d__Bacteria;p__Cyanobacteria;c__Cyanobacteriia;o__Cyanobacteriales;f__Microcystaceae;g__Crocosphaera;s__Crocosphaera sp000017845	d__Bacteria;p__Cyanobacteria;c__;o__Oscillatoriales;f__Cyanothecaceae;g__Cyanothece;s__	GCA_000017845.1	Complete Genome	99.96	0	4/1/2008	11
d__Bacteria;p__Proteobacteria;c__Gammaproteobacteria;o__Enterobacterales;f__Enterobacteriaceae;g__Cronobacter;s__Cronobacter condimenti	d__Bacteria;p__Proteobacteria;c__Gammaproteobacteria;o__Enterobacterales;f__Enterobacteriaceae;g__Cronobacter;s__Cronobacter condimenti	GCA_001277255.1	Complete Genome	99.7	0.26	9/1/2015	11
d__Bacteria;p__Proteobacteria;c__Gammaproteobacteria;o__Enterobacterales;f__Enterobacteriaceae;g__Cronobacter;s__Cronobacter dublinensis	d__Bacteria;p__Proteobacteria;c__Gammaproteobacteria;o__Enterobacterales;f__Enterobacteriaceae;g__Cronobacter;s__Cronobacter dublinensis	GCA_001277235.1	Complete Genome	99.67	0.29	9/1/2015	11
d__Bacteria;p__Proteobacteria;c__Gammaproteobacteria;o__Enterobacterales;f__Enterobacteriaceae;g__Cronobacter;s__Cronobacter malonaticus	d__Bacteria;p__Proteobacteria;c__Gammaproteobacteria;o__Enterobacterales;f__Enterobacteriaceae;g__Cronobacter;s__Cronobacter malonaticus	GCA_001277215.2	Complete Genome	99.97	0.07	1/13/2016	11
d__Bacteria;p__Proteobacteria;c__Gammaproteobacteria;o__Enterobacterales;f__Enterobacteriaceae;g__Cronobacter;s__Cronobacter muytjensii	d__Bacteria;p__Proteobacteria;c__Gammaproteobacteria;o__Enterobacterales;f__Enterobacteriaceae;g__Cronobacter;s__Cronobacter muytjensii	GCA_001277195.1	Complete Genome	99.4	0.29	9/1/2015	11
d__Bacteria;p__Proteobacteria;c__Gammaproteobacteria;o__Enterobacterales;f__Enterobacteriaceae;g__Cronobacter;s__Cronobacter sakazakii	d__Bacteria;p__Proteobacteria;c__Gammaproteobacteria;o__Enterobacterales;f__Enterobacteriaceae;g__Cronobacter;s__Cronobacter sakazakii	GCA_001277275.1	Complete Genome	99.99	0.32	9/1/2015	11
d__Bacteria;p__Proteobacteria;c__Gammaproteobacteria;o__Enterobacterales;f__Enterobacteriaceae;g__Cronobacter;s__Cronobacter turicensis	d__Bacteria;p__Proteobacteria;c__Gammaproteobacteria;o__Enterobacterales;f__Enterobacteriaceae;g__Cronobacter;s__Cronobacter turicensis	GCA_000027065.2	Complete Genome	99.97	0.19	2/17/2011	11
d__Bacteria;p__Proteobacteria;c__Gammaproteobacteria;o__Enterobacterales;f__Enterobacteriaceae;g__Cronobacter;s__Cronobacter universalis	d__Bacteria;p__Proteobacteria;c__Gammaproteobacteria;o__Enterobacterales;f__Enterobacteriaceae;g__Cronobacter;s__Cronobacter universalis	GCA_001277175.1	Complete Genome	99.67	0.39	9/1/2015	11
d__Bacteria;p__Actinobacteriota;c__Actinobacteria;o__Actinomycetales;f__Microbacteriaceae;g__Cryobacterium;s__Cryobacterium arcticum_A	d__Bacteria;p__Actinobacteria;c__Actinobacteria;o__Micrococcales;f__Microbacteriaceae;g__Cryobacterium;s__Cryobacterium arcticum	GCA_001679725.1	Complete Genome	99.49	2.08	7/5/2016	11
d__Bacteria;p__Actinobacteriota;c__Actinobacteria;o__Actinomycetales;f__Microbacteriaceae;g__Cryobacterium;s__Cryobacterium sp002205495	d__Bacteria;p__Actinobacteria;c__Actinobacteria;o__Micrococcales;f__Microbacteriaceae;g__Cryobacterium;s__	GCA_002205495.1	Complete Genome	99.49	2.02	6/22/2017	11
d__Bacteria;p__Actinobacteriota;c__Actinobacteria;o__Actinomycetales;f__Microbacteriaceae;g__Cryobacterium_A;s__Cryobacterium_A sp003065485	d__Bacteria;p__Actinobacteria;c__Actinobacteria;o__Micrococcales;f__Microbacteriaceae;g__Salinibacterium;s__	GCA_003065485.1	Complete Genome	98.77	1.01	4/23/2018	11
d__Bacteria;p__Actinobacteriota;c__Coriobacteriia;o__Coriobacteriales;f__Eggerthellaceae;g__Cryptobacterium;s__Cryptobacterium curtum	d__Bacteria;p__Actinobacteria;c__Coriobacteriia;o__Eggerthellales;f__Eggerthellaceae;g__Cryptobacterium;s__Cryptobacterium curtum	GCA_000023845.1	Complete Genome	100	0	8/26/2009	11
d__Bacteria;p__Proteobacteria;c__Gammaproteobacteria;o__Burkholderiales;f__Burkholderiaceae;g__Cupriavidus;s__Cupriavidus basilensis_A	d__Bacteria;p__Proteobacteria;c__Betaproteobacteria;o__Burkholderiales;f__Burkholderiaceae;g__Cupriavidus;s__Cupriavidus basilensis	GCA_000832305.1	Complete Genome	99.94	0.47	2/3/2015	11
d__Bacteria;p__Proteobacteria;c__Gammaproteobacteria;o__Burkholderiales;f__Burkholderiaceae;g__Cupriavidus;s__Cupriavidus gilardii	d__Bacteria;p__Proteobacteria;c__Betaproteobacteria;o__Burkholderiales;f__Burkholderiaceae;g__Cupriavidus;s__Cupriavidus gilardii	GCA_001281465.1	Complete Genome	98.92	0.29	9/14/2015	11
d__Bacteria;p__Proteobacteria;c__Gammaproteobacteria;o__Burkholderiales;f__Burkholderiaceae;g__Cupriavidus;s__Cupriavidus metallidurans	d__Bacteria;p__Proteobacteria;c__Betaproteobacteria;o__Burkholderiales;f__Burkholderiaceae;g__Cupriavidus;s__Cupriavidus metallidurans	GCA_000196015.1	Complete Genome	99.94	0.69	2/4/2010	11
d__Bacteria;p__Proteobacteria;c__Gammaproteobacteria;o__Burkholderiales;f__Burkholderiaceae;g__Cupriavidus;s__Cupriavidus necator	d__Bacteria;p__Proteobacteria;c__Betaproteobacteria;o__Burkholderiales;f__Burkholderiaceae;g__Cupriavidus;s__Cupriavidus necator	GCA_000219215.1	Complete Genome	98.87	1.31	6/24/2011	11
d__Bacteria;p__Proteobacteria;c__Gammaproteobacteria;o__Burkholderiales;f__Burkholderiaceae;g__Cupriavidus;s__Cupriavidus pickettii	d__Bacteria;p__Proteobacteria;c__Betaproteobacteria;o__Burkholderiales;f__Burkholderiaceae;g__Ralstonia;s__Ralstonia pickettii	GCA_000471925.1	Complete Genome	99.48	0.43	9/27/2013	11
d__Bacteria;p__Proteobacteria;c__Gammaproteobacteria;o__Burkholderiales;f__Burkholderiaceae;g__Cupriavidus;s__Cupriavidus pinatubonensis	d__Bacteria;p__Proteobacteria;c__Betaproteobacteria;o__Burkholderiales;f__Burkholderiaceae;g__Cupriavidus;s__Cupriavidus pinatubonensis	GCA_000203875.1	Complete Genome	99.94	0.8	8/10/2005	11
d__Bacteria;p__Proteobacteria;c__Gammaproteobacteria;o__Burkholderiales;f__Burkholderiaceae;g__Cupriavidus;s__Cupriavidus sp001854325	d__Bacteria;p__Proteobacteria;c__Betaproteobacteria;o__Burkholderiales;f__Burkholderiaceae;g__Cupriavidus;s__	GCA_001854305.1	Complete Genome	99.94	3.01	10/26/2016	11
d__Bacteria;p__Proteobacteria;c__Gammaproteobacteria;o__Burkholderiales;f__Burkholderiaceae;g__Cupriavidus;s__Cupriavidus sp002011925	d__Bacteria;p__Proteobacteria;c__Betaproteobacteria;o__Burkholderiales;f__Burkholderiaceae;g__Cupriavidus;s__	GCA_002011925.2	Complete Genome	99.94	0.18	3/6/2018	11
d__Bacteria;p__Actinobacteriota;c__Actinobacteria;o__Actinomycetales;f__Microbacteriaceae;g__Curtobacterium;s__Curtobacterium pusillum	d__Bacteria;p__Actinobacteria;c__Actinobacteria;o__Micrococcales;f__Microbacteriaceae;g__Curtobacterium;s__Curtobacterium pusillum	GCA_002025645.1	Complete Genome	99.19	3.06	3/13/2017	11
d__Bacteria;p__Actinobacteriota;c__Actinobacteria;o__Actinomycetales;f__Microbacteriaceae;g__Curtobacterium;s__Curtobacterium sp000772085	d__Bacteria;p__Actinobacteria;c__Actinobacteria;o__Micrococcales;f__Microbacteriaceae;g__Curtobacterium;s__	GCA_000772085.1	Complete Genome	99.49	0	11/5/2014	11
d__Bacteria;p__Actinobacteriota;c__Actinobacteria;o__Actinomycetales;f__Microbacteriaceae;g__Curtobacterium;s__Curtobacterium sp001806325	d__Bacteria;p__Actinobacteria;c__Actinobacteria;o__Micrococcales;f__Microbacteriaceae;g__Curtobacterium;s__	GCA_001806325.1	Complete Genome	98.99	0	10/21/2016	11
d__Bacteria;p__Actinobacteriota;c__Actinobacteria;o__Propionibacteriales;f__Propionibacteriaceae;g__Cutibacterium;s__Cutibacterium acnes	d__Bacteria;p__Actinobacteria;c__Actinobacteria;o__Propionibacteriales;f__Propionibacteriaceae;g__Cutibacterium;s__Cutibacterium acnes	GCA_001469565.1	Complete Genome	98.79	0.03	12/18/2015	11
d__Bacteria;p__Actinobacteriota;c__Actinobacteria;o__Propionibacteriales;f__Propionibacteriaceae;g__Cutibacterium;s__Cutibacterium avidum	d__Bacteria;p__Actinobacteria;c__Actinobacteria;o__Propionibacteriales;f__Propionibacteriaceae;g__Cutibacterium;s__Cutibacterium avidum	GCA_000367205.1	Complete Genome	100	0	4/17/2013	11
d__Bacteria;p__Actinobacteriota;c__Actinobacteria;o__Propionibacteriales;f__Propionibacteriaceae;g__Cutibacterium;s__Cutibacterium granulosum	d__Bacteria;p__Actinobacteria;c__Actinobacteria;o__Propionibacteriales;f__Propionibacteriaceae;g__Cutibacterium;s__Cutibacterium granulosum	GCA_900186975.1	Complete Genome	98.79	0	8/15/2017	11
d__Bacteria;p__Actinobacteriota;c__Actinobacteria;o__Propionibacteriales;f__Propionibacteriaceae;g__Cutibacterium;s__Cutibacterium humerusii	d__Bacteria;p__Actinobacteria;c__Actinobacteria;o__Propionibacteriales;f__Propionibacteriaceae;g__Propionibacterium;s__	GCA_001717565.1	Complete Genome	100	0	8/31/2016	11
d__Bacteria;p__Cyanobacteria;c__Cyanobacteriia;o__Cyanobacteriales;f__Cyanobacteriaceae;g__Cyanobacterium;s__Cyanobacterium sp002813895	d__Bacteria;p__Cyanobacteria;c__;o__Chroococcales;f__Cyanobacteriaceae;g__Cyanobacterium;s__	GCA_002813895.1	Complete Genome	99.56	0	12/7/2017	11
d__Bacteria;p__Cyanobacteria;c__Cyanobacteriia;o__Cyanobacteriales;f__Cyanobacteriaceae;g__Cyanobacterium;s__Cyanobacterium stanieri	d__Bacteria;p__Cyanobacteria;c__;o__Chroococcales;f__Cyanobacteriaceae;g__Cyanobacterium;s__Cyanobacterium stanieri	GCA_000317655.1	Complete Genome	99.52	0.22	12/7/2012	11
d__Bacteria;p__Cyanobacteria;c__Cyanobacteriia;o__Synechococcales;f__Cyanobiaceae;g__Cyanobium;s__Cyanobium gracile	d__Bacteria;p__Cyanobacteria;c__;o__Synechococcales;f__Synechococcaceae;g__Cyanobium;s__Cyanobium gracile	GCA_000316515.1	Complete Genome	99.73	0	12/4/2012	11
d__Bacteria;p__Cyanobacteria;c__Cyanobacteriia;o__Thermosynechococcales;f__Thermosynechococcaceae;g__Cyanothece;s__Cyanothece sp000022045	d__Bacteria;p__Cyanobacteria;c__;o__Oscillatoriales;f__Cyanothecaceae;g__Cyanothece;s__	GCA_000022045.1	Complete Genome	99.29	0.24	1/9/2009	11
d__Bacteria;p__Cyanobacteria;c__Cyanobacteriia;o__Cyanobacteriales;f__Microcystaceae;g__Cyanothece_A;s__Cyanothece_A sp000021805	d__Bacteria;p__Cyanobacteria;c__;o__Oscillatoriales;f__Cyanothecaceae;g__Cyanothece;s__	GCA_000024045.1	Complete Genome	99.56	0	8/26/2009	11
d__Bacteria;p__Cyanobacteria;c__Cyanobacteriia;o__Cyanobacteriales;f__Microcystaceae;g__Cyanothece_B;s__Cyanothece_B sp000021825	d__Bacteria;p__Cyanobacteria;c__;o__Oscillatoriales;f__Cyanothecaceae;g__Cyanothece;s__	GCA_000021825.1	Complete Genome	99.71	0	12/17/2008	11
d__Bacteria;p__Cyanobacteria;c__Cyanobacteriia;o__Cyanobacteriales;f__Microcystaceae;g__Cyanothece_B;s__Cyanothece_B sp000147335	d__Bacteria;p__Cyanobacteria;c__;o__Oscillatoriales;f__Cyanothecaceae;g__Cyanothece;s__	GCA_000147335.1	Complete Genome	99.82	0.88	9/15/2010	11
d__Bacteria;p__Bacteroidota;c__Bacteroidia;o__Cytophagales;f__Cyclobacteriaceae;g__Cyclobacterium;s__Cyclobacterium amurskyense	d__Bacteria;p__Bacteroidetes;c__Cytophagia;o__Cytophagales;f__Cyclobacteriaceae;g__Cyclobacterium;s__Cyclobacterium amurskyense	GCA_001050135.1	Complete Genome	100	0.3	7/8/2015	11
d__Bacteria;p__Bacteroidota;c__Bacteroidia;o__Cytophagales;f__Cyclobacteriaceae;g__Cyclobacterium;s__Cyclobacterium marinum	d__Bacteria;p__Bacteroidetes;c__Cytophagia;o__Cytophagales;f__Cyclobacteriaceae;g__Cyclobacterium;s__Cyclobacterium marinum	GCA_000222485.1	Complete Genome	100	0.69	8/3/2011	11
d__Bacteria;p__Proteobacteria;c__Gammaproteobacteria;o__Methylococcales;f__Cycloclasticaceae;g__Cycloclasticus;s__Cycloclasticus pugetii	d__Bacteria;p__Proteobacteria;c__Gammaproteobacteria;o__Thiotrichales;f__Piscirickettsiaceae;g__Cycloclasticus;s__	GCA_002443175.1	Complete Genome	99.94	0	10/4/2017	11
d__Bacteria;p__Myxococcota;c__Myxococcia;o__Myxococcales;f__Myxococcaceae;g__Cystobacter;s__Cystobacter fuscus_A	d__Bacteria;p__Proteobacteria;c__Deltaproteobacteria;o__Myxococcales;f__Archangiaceae;g__Cystobacter;s__Cystobacter fuscus	GCA_002305875.1	Complete Genome	99.03	4.97	9/15/2017	11
d__Bacteria;p__Bacteroidota;c__Bacteroidia;o__Cytophagales;f__Cytophagaceae;g__Cytophaga;s__Cytophaga hutchinsonii	d__Bacteria;p__Bacteroidetes;c__Cytophagia;o__Cytophagales;f__Cytophagaceae;g__Cytophaga;s__Cytophaga hutchinsonii	GCA_000014145.1	Complete Genome	100	0	7/11/2006	11
d__Bacteria;p__Desulfuromonadota;c__Desulfuromonadia;o__Desulfuromonadales;f__DDH964;g__DDH964;s__DDH964 sp001611275	d__Bacteria;p__Proteobacteria;c__Deltaproteobacteria;o__Desulfuromonadales;f__Desulfuromonadaceae;g__Desulfuromonas;s__	GCA_001611275.1	Complete Genome	99.35	0	4/5/2016	11
d__Bacteria;p__Proteobacteria;c__Gammaproteobacteria;o__Enterobacterales;f__DM2;g__DM2;s__DM2 sp003072645	d__Bacteria;p__Proteobacteria;c__Gammaproteobacteria;o__;f__;g__;s__	GCA_003072645.1	Complete Genome	100	1.35	4/26/2018	11
d__Bacteria;p__Actinobacteriota;c__Coriobacteriia;o__Coriobacteriales;f__Eggerthellaceae;g__DNF00809;s__DNF00809 sp000814825	d__Bacteria;p__Actinobacteria;c__Coriobacteriia;o__Coriobacteriales;f__Coriobacteriaceae;g__;s__	GCA_000814825.1	Complete Genome	100	0	1/6/2015	11
d__Bacteria;p__Proteobacteria;c__Gammaproteobacteria;o__Burkholderiales;f__Rhodocyclaceae;g__Dechloromonas;s__Dechloromonas aromatica	d__Bacteria;p__Proteobacteria;c__Betaproteobacteria;o__Rhodocyclales;f__Azonexaceae;g__Dechloromonas;s__Dechloromonas aromatica	GCA_000012425.1	Complete Genome	99.61	0.3	8/5/2005	11
d__Bacteria;p__Deferribacterota;c__Deferribacteres;o__Deferribacterales;f__Deferribacteraceae;g__Deferribacter;s__Deferribacter desulfuricans	d__Bacteria;p__Deferribacteres;c__Deferribacteres;o__Deferribacterales;f__Deferribacteraceae;g__Deferribacter;s__Deferribacter desulfuricans	GCA_000010985.1	Complete Genome	96.55	1.72	3/5/2010	11
d__Bacteria;p__Proteobacteria;c__Alphaproteobacteria;o__Rhodobacterales;f__Rhodobacteraceae;g__Defluviimonas_B;s__Defluviimonas_B alba	d__Bacteria;p__Proteobacteria;c__Alphaproteobacteria;o__Rhodobacterales;f__Rhodobacteraceae;g__Defluviimonas;s__Defluviimonas alba	GCA_001620265.1	Complete Genome	98.36	0.45	4/15/2016	11
d__Bacteria;p__Thermotogota;c__Thermotogae;o__Petrotogales;f__Petrotogaceae;g__Defluviitoga;s__Defluviitoga tunisiensis	d__Bacteria;p__Thermotogae;c__Thermotogae;o__Petrotogales;f__;g__Defluviitoga;s__Defluviitoga tunisiensis	GCA_000953715.1	Complete Genome	100	0	3/1/2015	11
d__Bacteria;p__Firmicutes_B;c__Desulfitobacteriia;o__Desulfitobacteriales;f__Syntrophobotulaceae;g__Dehalobacter;s__Dehalobacter restrictus	d__Bacteria;p__Firmicutes;c__Clostridia;o__Clostridiales;f__Peptococcaceae;g__Dehalobacter;s__Dehalobacter restrictus	GCA_000512895.1	Complete Genome	99.94	0.47	1/3/2014	11
d__Bacteria;p__Firmicutes_B;c__Dehalobacteriia;o__Dehalobacteriales;f__Dehalobacteriaceae;g__Dehalobacterium;s__Dehalobacterium formicoaceticum	d__Bacteria;p__Firmicutes;c__Clostridia;o__Clostridiales;f__Peptococcaceae;g__Dehalobacterium;s__Dehalobacterium formicoaceticum	GCA_002224645.1	Complete Genome	95.62	2.55	7/24/2017	11
d__Bacteria;p__Chloroflexota;c__Dehalococcoidia;o__Dehalococcoidales;f__Dehalococcoidaceae;g__Dehalococcoides;s__Dehalococcoides mccartyi	d__Bacteria;p__Chloroflexi;c__Dehalococcoidia;o__Dehalococcoidales;f__Dehalococcoidaceae;g__Dehalococcoides;s__Dehalococcoides mccartyi	GCA_000011905.1	Complete Genome	99.01	0	1/7/2005	11
d__Bacteria;p__Chloroflexota;c__Dehalococcoidia;o__Dehalococcoidales;f__Dehalococcoidaceae;g__Dehalococcoides;s__Dehalococcoides mccartyi_A	d__Bacteria;p__Chloroflexi;c__Dehalococcoidia;o__Dehalococcoidales;f__Dehalococcoidaceae;g__Dehalococcoides;s__	GCA_001010485.1	Complete Genome	99.01	0	2/17/2015	11
d__Bacteria;p__Chloroflexota;c__Dehalococcoidia;o__Dehalococcoidales;f__Dehalococcoidaceae;g__Dehalococcoides;s__Dehalococcoides mccartyi_B	d__Bacteria;p__Chloroflexi;c__Dehalococcoidia;o__Dehalococcoidales;f__Dehalococcoidaceae;g__Dehalococcoides;s__Dehalococcoides mccartyi	GCA_000830885.1	Complete Genome	99.01	0	8/4/2014	11
d__Bacteria;p__Chloroflexota;c__Dehalococcoidia;o__Dehalococcoidales;f__Dehalococcoidaceae;g__Dehalogenimonas;s__Dehalogenimonas formicexedens	d__Bacteria;p__Chloroflexi;c__Dehalococcoidia;o__;f__;g__Dehalogenimonas;s__Dehalogenimonas formicexedens	GCA_001953175.1	Complete Genome	95.71	0	1/17/2017	11
d__Bacteria;p__Chloroflexota;c__Dehalococcoidia;o__Dehalococcoidales;f__Dehalococcoidaceae;g__Dehalogenimonas;s__Dehalogenimonas lykanthroporepellens	d__Bacteria;p__Chloroflexi;c__Dehalococcoidia;o__;f__;g__Dehalogenimonas;s__Dehalogenimonas lykanthroporepellens	GCA_000143165.1	Complete Genome	97.36	0	6/25/2010	11
d__Bacteria;p__Chloroflexota;c__Dehalococcoidia;o__Dehalococcoidales;f__Dehalococcoidaceae;g__Dehalogenimonas;s__Dehalogenimonas sp001005265	d__Bacteria;p__Chloroflexi;c__Dehalococcoidia;o__;f__;g__Dehalogenimonas;s__	GCA_001005265.1	Complete Genome	98.68	0	5/8/2015	11
d__Bacteria;p__Deinococcota;c__Deinococci;o__Deinococcales;f__Deinococcaceae;g__Deinococcus;s__Deinococcus actinosclerus	d__Bacteria;p__Deinococcus-Thermus;c__Deinococci;o__Deinococcales;f__Deinococcaceae;g__Deinococcus;s__Deinococcus actinosclerus	GCA_001507665.1	Complete Genome	99.15	0	1/8/2016	11
d__Bacteria;p__Deinococcota;c__Deinococci;o__Deinococcales;f__Deinococcaceae;g__Deinococcus;s__Deinococcus deserti	d__Bacteria;p__Deinococcus-Thermus;c__Deinococci;o__Deinococcales;f__Deinococcaceae;g__Deinococcus;s__Deinococcus deserti	GCA_000020685.1	Complete Genome	98.3	0.57	4/2/2009	11
d__Bacteria;p__Deinococcota;c__Deinococci;o__Deinococcales;f__Deinococcaceae;g__Deinococcus;s__Deinococcus geothermalis	d__Bacteria;p__Deinococcus-Thermus;c__Deinococci;o__Deinococcales;f__Deinococcaceae;g__Deinococcus;s__Deinococcus geothermalis	GCA_000196275.1	Complete Genome	99.58	0	10/17/2007	11
d__Bacteria;p__Deinococcota;c__Deinococci;o__Deinococcales;f__Deinococcaceae;g__Deinococcus;s__Deinococcus gobiensis	d__Bacteria;p__Deinococcus-Thermus;c__Deinococci;o__Deinococcales;f__Deinococcaceae;g__Deinococcus;s__Deinococcus gobiensis	GCA_000252445.1	Complete Genome	99.15	0	3/12/2012	11
d__Bacteria;p__Deinococcota;c__Deinococci;o__Deinococcales;f__Deinococcaceae;g__Deinococcus;s__Deinococcus proteolyticus	d__Bacteria;p__Deinococcus-Thermus;c__Deinococci;o__Deinococcales;f__Deinococcaceae;g__Deinococcus;s__Deinococcus proteolyticus	GCA_000190555.1	Complete Genome	96.61	0.42	2/28/2011	11
d__Bacteria;p__Deinococcota;c__Deinococci;o__Deinococcales;f__Deinococcaceae;g__Deinococcus;s__Deinococcus puniceus	d__Bacteria;p__Deinococcus-Thermus;c__Deinococci;o__Deinococcales;f__Deinococcaceae;g__Deinococcus;s__Deinococcus puniceus	GCA_001644565.1	Complete Genome	97.87	0.43	5/16/2016	11
d__Bacteria;p__Deinococcota;c__Deinococci;o__Deinococcales;f__Deinococcaceae;g__Deinococcus;s__Deinococcus radiodurans	d__Bacteria;p__Deinococcus-Thermus;c__Deinococci;o__Deinococcales;f__Deinococcaceae;g__Deinococcus;s__Deinococcus radiodurans	GCA_001638825.1	Complete Genome	99.57	0.21	5/6/2016	11
d__Bacteria;p__Deinococcota;c__Deinococci;o__Deinococcales;f__Deinococcaceae;g__Deinococcus;s__Deinococcus soli	d__Bacteria;p__Deinococcus-Thermus;c__Deinococci;o__Deinococcales;f__Deinococcaceae;g__Deinococcus;s__Deinococcus soli	GCA_001007995.1	Complete Genome	99.15	0	5/15/2015	11
d__Bacteria;p__Deinococcota;c__Deinococci;o__Deinococcales;f__Deinococcaceae;g__Deinococcus;s__Deinococcus sp002953415	d__Bacteria;p__Deinococcus-Thermus;c__Deinococci;o__Deinococcales;f__Deinococcaceae;g__Deinococcus;s__	GCA_002953415.1	Complete Genome	97.88	0.85	2/6/2018	11
d__Bacteria;p__Deinococcota;c__Deinococci;o__Deinococcales;f__Deinococcaceae;g__Deinococcus;s__Deinococcus sp003173015	d__Bacteria;p__Deinococcus-Thermus;c__Deinococci;o__Deinococcales;f__Deinococcaceae;g__Deinococcus;s__	GCA_003173015.1	Complete Genome	96.19	0	5/27/2018	11
d__Bacteria;p__Deinococcota;c__Deinococci;o__Deinococcales;f__Deinococcaceae;g__Deinococcus;s__Deinococcus swuensis	d__Bacteria;p__Deinococcus-Thermus;c__Deinococci;o__Deinococcales;f__Deinococcaceae;g__Deinococcus;s__Deinococcus swuensis	GCA_000800395.1	Complete Genome	96.49	0	12/9/2014	11
d__Bacteria;p__Deinococcota;c__Deinococci;o__Deinococcales;f__Deinococcaceae;g__Deinococcus_A;s__Deinococcus_A peraridilitoris	d__Bacteria;p__Deinococcus-Thermus;c__Deinococci;o__Deinococcales;f__Deinococcaceae;g__Deinococcus;s__Deinococcus peraridilitoris	GCA_000317835.1	Complete Genome	99.36	0.42	12/10/2012	11
d__Bacteria;p__Deinococcota;c__Deinococci;o__Deinococcales;f__Deinococcaceae;g__Deinococcus_B;s__Deinococcus_B maricopensis	d__Bacteria;p__Deinococcus-Thermus;c__Deinococci;o__Deinococcales;f__Deinococcaceae;g__Deinococcus;s__Deinococcus maricopensis	GCA_000186385.1	Complete Genome	97.35	0	1/20/2011	11
d__Bacteria;p__Proteobacteria;c__Gammaproteobacteria;o__Burkholderiales;f__Burkholderiaceae;g__Delftia;s__Delftia acidovorans	d__Bacteria;p__Proteobacteria;c__Betaproteobacteria;o__Burkholderiales;f__Comamonadaceae;g__Delftia;s__Delftia acidovorans	GCA_001969245.1	Complete Genome	99.85	0	1/23/2017	none
d__Bacteria;p__Proteobacteria;c__Gammaproteobacteria;o__Burkholderiales;f__Burkholderiaceae;g__Delftia;s__Delftia tsuruhatensis	d__Bacteria;p__Proteobacteria;c__Betaproteobacteria;o__Burkholderiales;f__Comamonadaceae;g__Delftia;s__Delftia tsuruhatensis	GCA_001753225.1	Complete Genome	99.85	0.31	10/6/2016	11
d__Bacteria;p__Actinobacteriota;c__Coriobacteriia;o__Coriobacteriales;f__Eggerthellaceae;g__Denitrobacterium;s__Denitrobacterium detoxificans	d__Bacteria;p__Actinobacteria;c__Coriobacteriia;o__Eggerthellales;f__Eggerthellaceae;g__Denitrobacterium;s__Denitrobacterium detoxificans	GCA_001643775.1	Complete Genome	100	0	5/16/2016	11
d__Bacteria;p__Deferribacterota;c__Deferribacteres;o__Deferribacterales;f__Denitrovibrionaceae;g__Denitrovibrio;s__Denitrovibrio acetiphilus	d__Bacteria;p__Deferribacteres;c__Deferribacteres;o__Deferribacterales;f__Deferribacteraceae;g__Denitrovibrio;s__Denitrovibrio acetiphilus	GCA_000025725.1	Complete Genome	98.22	0.86	3/11/2010	11
d__Bacteria;p__Actinobacteriota;c__Actinobacteria;o__Actinomycetales;f__Dermabacteraceae;g__Dermabacter_A;s__Dermabacter_A vaginalis	d__Bacteria;p__Actinobacteria;c__Actinobacteria;o__Micrococcales;f__Dermabacteraceae;g__Dermabacter;s__Dermabacter vaginalis	GCA_001678905.1	Complete Genome	93.57	0.34	7/5/2016	11
d__Bacteria;p__Actinobacteriota;c__Actinobacteria;o__Actinomycetales;f__Dermatophilaceae;g__Dermacoccus;s__Dermacoccus nishinomiyaensis	d__Bacteria;p__Actinobacteria;c__Actinobacteria;o__Micrococcales;f__Dermacoccaceae;g__Dermacoccus;s__Dermacoccus nishinomiyaensis	GCA_000725405.1	Complete Genome	100	0	7/14/2014	11
d__Bacteria;p__Actinobacteriota;c__Actinobacteria;o__Actinomycetales;f__Dermatophilaceae;g__Dermatophilus;s__Dermatophilus congolensis	d__Bacteria;p__Actinobacteria;c__Actinobacteria;o__Micrococcales;f__Dermatophilaceae;g__Dermatophilus;s__Dermatophilus congolensis	GCA_900187045.1	Complete Genome	95.79	0	8/15/2017	11
d__Bacteria;p__Desulfobacterota;c__Desulfarculia;o__Desulfarculales;f__Desulfarculaceae;g__Desulfarculus;s__Desulfarculus baarsii	d__Bacteria;p__Proteobacteria;c__Deltaproteobacteria;o__Desulfarculales;f__Desulfarculaceae;g__Desulfarculus;s__Desulfarculus baarsii	GCA_000143965.1	Complete Genome	98.71	0	7/29/2010	11
d__Bacteria;p__Desulfobacterota;c__Desulfobacteria;o__Desulfobacterales;f__Desulfatibacillaceae;g__Desulfatibacillum;s__Desulfatibacillum aliphaticivorans	d__Bacteria;p__Proteobacteria;c__Deltaproteobacteria;o__Desulfobacterales;f__Desulfobacteraceae;g__Desulfatibacillum;s__Desulfatibacillum alkenivorans	GCA_000021905.1	Complete Genome	99.35	1.14	12/24/2008	11
d__Bacteria;p__Firmicutes_B;c__Desulfitobacteriia;o__Desulfitobacteriales;f__Desulfitobacteriaceae;g__Desulfitobacterium;s__Desulfitobacterium dehalogenans	d__Bacteria;p__Firmicutes;c__Clostridia;o__Clostridiales;f__Peptococcaceae;g__Desulfitobacterium;s__Desulfitobacterium dehalogenans	GCA_000243155.3	Complete Genome	98.72	3.98	6/11/2012	11
d__Bacteria;p__Firmicutes_B;c__Desulfitobacteriia;o__Desulfitobacteriales;f__Desulfitobacteriaceae;g__Desulfitobacterium;s__Desulfitobacterium dichloroeliminans	d__Bacteria;p__Firmicutes;c__Clostridia;o__Clostridiales;f__Peptococcaceae;g__Desulfitobacterium;s__Desulfitobacterium dichloroeliminans	GCA_000243135.3	Complete Genome	97.96	1.36	12/19/2012	11
d__Bacteria;p__Firmicutes_B;c__Desulfitobacteriia;o__Desulfitobacteriales;f__Desulfitobacteriaceae;g__Desulfitobacterium;s__Desulfitobacterium hafniense	d__Bacteria;p__Firmicutes;c__Clostridia;o__Clostridiales;f__Peptococcaceae;g__Desulfitobacterium;s__Desulfitobacterium hafniense	GCA_000010045.1	Complete Genome	98.98	4.08	3/9/2006	11
d__Bacteria;p__Firmicutes_B;c__Desulfitobacteriia;o__Desulfitobacteriales;f__Desulfitobacteriaceae;g__Desulfitobacterium_A;s__Desulfitobacterium_A metallireducens	d__Bacteria;p__Firmicutes;c__Clostridia;o__Clostridiales;f__Peptococcaceae;g__Desulfitobacterium;s__Desulfitobacterium metallireducens	GCA_000231405.3	Complete Genome	99.36	0.98	1/3/2014	11
d__Bacteria;p__Desulfobacterota;c__Desulfobacteria;o__Desulfobacterales;f__Desulfobacteraceae;g__Desulfobacterium_B;s__Desulfobacterium_B autotrophicum	d__Bacteria;p__Proteobacteria;c__Deltaproteobacteria;o__Desulfobacterales;f__Desulfobacteraceae;g__Desulfobacterium;s__Desulfobacterium autotrophicum	GCA_000020365.1	Complete Genome	99.35	1.29	2/18/2009	11
d__Bacteria;p__Desulfobacterota;c__Desulfobacteria;o__Desulfobacterales;f__Desulfobacteraceae;g__Desulfobacula;s__Desulfobacula toluolica	d__Bacteria;p__Proteobacteria;c__Deltaproteobacteria;o__Desulfobacterales;f__Desulfobacteraceae;g__Desulfobacula;s__Desulfobacula toluolica	GCA_000307105.1	Complete Genome	99.35	1.29	9/17/2012	11
d__Bacteria;p__Desulfobacterota;c__Desulfobulbia;o__Desulfobulbales;f__Desulfobulbaceae;g__Desulfobulbus;s__Desulfobulbus propionicus	d__Bacteria;p__Proteobacteria;c__Deltaproteobacteria;o__Desulfobacterales;f__Desulfobulbaceae;g__Desulfobulbus;s__Desulfobulbus propionicus	GCA_000186885.1	Complete Genome	99.15	0	1/27/2011	11
d__Bacteria;p__Desulfobacterota;c__Desulfobulbia;o__Desulfobulbales;f__Desulfocapsaceae;g__Desulfocapsa;s__Desulfocapsa sulfexigens	d__Bacteria;p__Proteobacteria;c__Deltaproteobacteria;o__Desulfobacterales;f__Desulfobulbaceae;g__Desulfocapsa;s__Desulfocapsa sulfexigens	GCA_000341395.1	Complete Genome	98.13	1.39	2/20/2013	11
d__Bacteria;p__Desulfobacterota;c__Desulfobacteria;o__Desulfobacterales;f__Desulfococcaceae_A;g__Desulfococcus_A;s__Desulfococcus_A oleovorans	d__Bacteria;p__Proteobacteria;c__Deltaproteobacteria;o__Desulfobacterales;f__Desulfobacteraceae;g__Desulfococcus;s__Desulfococcus oleovorans	GCA_000018405.1	Complete Genome	99.35	0.65	10/19/2007	11
d__Bacteria;p__Desulfobacterota_A;c__Desulfovibrionia;o__Desulfovibrionales;f__Desulfovibrionaceae;g__Desulfocurvibacter;s__Desulfocurvibacter africanus	d__Bacteria;p__Proteobacteria;c__Deltaproteobacteria;o__Desulfovibrionales;f__Desulfovibrionaceae;g__Desulfovibrio;s__Desulfovibrio africanus	GCA_000212675.2	Complete Genome	100	0	1/4/2012	11
d__Bacteria;p__Desulfobacterota_A;c__Desulfovibrionia;o__Desulfovibrionales;f__Desulfohalobiaceae;g__Desulfohalobium;s__Desulfohalobium retbaense	d__Bacteria;p__Proteobacteria;c__Deltaproteobacteria;o__Desulfovibrionales;f__Desulfohalobiaceae;g__Desulfohalobium;s__Desulfohalobium retbaense	GCA_000024325.1	Complete Genome	100	0	9/11/2009	11
d__Bacteria;p__Desulfobacterota_A;c__Desulfovibrionia;o__Desulfovibrionales;f__Desulfomicrobiaceae;g__Desulfomicrobium;s__Desulfomicrobium baculatum	d__Bacteria;p__Proteobacteria;c__Deltaproteobacteria;o__Desulfovibrionales;f__Desulfomicrobiaceae;g__Desulfomicrobium;s__Desulfomicrobium baculatum	GCA_000023225.1	Complete Genome	99.96	0	8/26/2009	11
d__Bacteria;p__Desulfobacterota_A;c__Desulfovibrionia;o__Desulfovibrionales;f__Desulfomicrobiaceae;g__Desulfomicrobium;s__Desulfomicrobium orale	d__Bacteria;p__Proteobacteria;c__Deltaproteobacteria;o__Desulfovibrionales;f__Desulfomicrobiaceae;g__Desulfomicrobium;s__Desulfomicrobium orale	GCA_001553625.1	Complete Genome	98.51	1.19	2/9/2016	11
d__Bacteria;p__Desulfobacterota;c__Desulfomonilia;o__Desulfomonilales;f__Desulfomonilaceae;g__Desulfomonile;s__Desulfomonile tiedjei	d__Bacteria;p__Proteobacteria;c__Deltaproteobacteria;o__Syntrophobacterales;f__Syntrophaceae;g__Desulfomonile;s__Desulfomonile tiedjei	GCA_000266945.1	Complete Genome	98.39	1.29	6/12/2012	11
d__Bacteria;p__Firmicutes_B;c__Desulfotomaculia;o__Ammonifexales;f__Desulforudaceae;g__Desulforudis;s__Desulforudis audaxviator	d__Bacteria;p__Firmicutes;c__Clostridia;o__Clostridiales;f__Peptococcaceae;g__Candidatus Desulforudis;s__Candidatus Desulforudis audaxviator	GCA_000018425.1	Complete Genome	98.09	0.32	3/6/2008	11
d__Bacteria;p__Firmicutes_B;c__Desulfitobacteriia;o__Desulfitobacteriales;f__Desulfitobacteriaceae;g__Desulfosporosinus;s__Desulfosporosinus acidiphilus	d__Bacteria;p__Firmicutes;c__Clostridia;o__Clostridiales;f__Peptococcaceae;g__Desulfosporosinus;s__Desulfosporosinus acidiphilus	GCA_000255115.3	Complete Genome	99.49	2.41	6/15/2012	11
d__Bacteria;p__Firmicutes_B;c__Desulfitobacteriia;o__Desulfitobacteriales;f__Desulfitobacteriaceae;g__Desulfosporosinus;s__Desulfosporosinus meridiei	d__Bacteria;p__Firmicutes;c__Clostridia;o__Clostridiales;f__Peptococcaceae;g__Desulfosporosinus;s__Desulfosporosinus meridiei	GCA_000231385.3	Complete Genome	99.23	0.51	8/27/2012	11
d__Bacteria;p__Firmicutes_B;c__Desulfitobacteriia;o__Desulfitobacteriales;f__Desulfitobacteriaceae;g__Desulfosporosinus;s__Desulfosporosinus orientis	d__Bacteria;p__Firmicutes;c__Clostridia;o__Clostridiales;f__Peptococcaceae;g__Desulfosporosinus;s__Desulfosporosinus orientis	GCA_000235605.1	Complete Genome	99.17	0.51	11/16/2011	11
d__Bacteria;p__Desulfobacterota;c__Desulfobulbia;o__Desulfobulbales;f__Desulfocapsaceae;g__Desulfotalea;s__Desulfotalea psychrophila	d__Bacteria;p__Proteobacteria;c__Deltaproteobacteria;o__Desulfobacterales;f__Desulfobulbaceae;g__Desulfotalea;s__Desulfotalea psychrophila	GCA_000025945.1	Complete Genome	97.29	0.6	7/31/2004	11
d__Bacteria;p__Firmicutes_B;c__Desulfotomaculia;o__Desulfotomaculales;f__Desulfotomaculaceae;g__Desulfotomaculum;s__Desulfotomaculum nigrificans	d__Bacteria;p__Firmicutes;c__Clostridia;o__Clostridiales;f__Peptococcaceae;g__Desulfotomaculum;s__Desulfotomaculum nigrificans	GCA_000214435.1	Complete Genome	99.37	0	5/23/2011	11
d__Bacteria;p__Firmicutes_B;c__Desulfotomaculia;o__Desulfotomaculales;f__Desulfovirgulaceae;g__Desulfotomaculum_A;s__Desulfotomaculum_A kuznetsovii	d__Bacteria;p__Firmicutes;c__Clostridia;o__Clostridiales;f__Peptococcaceae;g__Desulfotomaculum;s__Desulfotomaculum kuznetsovii	GCA_000214705.1	Complete Genome	100	0.42	5/24/2011	11
d__Bacteria;p__Firmicutes_B;c__Desulfotomaculia;o__Desulfotomaculales;f__Desulfotomaculaceae_A;g__Desulfotomaculum_B;s__Desulfotomaculum_B gibsoniae	d__Bacteria;p__Firmicutes;c__Clostridia;o__Clostridiales;f__Peptococcaceae;g__Desulfotomaculum;s__Desulfotomaculum gibsoniae	GCA_000233715.3	Complete Genome	99.06	2.39	5/6/2013	11
d__Bacteria;p__Firmicutes_B;c__Desulfotomaculia;o__Desulfotomaculales;f__Desulfotomaculaceae_B;g__Desulfotomaculum_F;s__Desulfotomaculum_F acetoxidans	d__Bacteria;p__Firmicutes;c__Clostridia;o__Clostridiales;f__Peptococcaceae;g__Desulfotomaculum;s__Desulfotomaculum acetoxidans	GCA_000024205.1	Complete Genome	99.27	0.16	9/10/2009	11
d__Bacteria;p__Firmicutes_B;c__Desulfotomaculia;o__Desulfotomaculales;f__Desulfotomaculaceae;g__Desulfotomaculum_H;s__Desulfotomaculum_H ferrireducens	d__Bacteria;p__Firmicutes;c__Clostridia;o__Clostridiales;f__Peptococcaceae;g__Desulfotomaculum;s__Desulfotomaculum ferrireducens	GCA_002005145.1	Complete Genome	99.91	0.84	2/21/2017	11
d__Bacteria;p__Firmicutes_B;c__Desulfotomaculia;o__Desulfotomaculales;f__Desulfotomaculaceae;g__Desulfotomaculum_H;s__Desulfotomaculum_H reducens	d__Bacteria;p__Firmicutes;c__Clostridia;o__Clostridiales;f__Peptococcaceae;g__Desulfotomaculum;s__Desulfotomaculum reducens	GCA_000016165.1	Complete Genome	100	1.27	3/24/2007	11
d__Bacteria;p__Firmicutes_B;c__Desulfotomaculia;o__Desulfotomaculales;f__Desulfotomaculaceae;g__Desulfotomaculum_H;s__Desulfotomaculum_H ruminis	d__Bacteria;p__Firmicutes;c__Clostridia;o__Clostridiales;f__Peptococcaceae;g__Desulfotomaculum;s__Desulfotomaculum ruminis	GCA_000215085.1	Complete Genome	99.37	3.16	5/26/2011	11
d__Bacteria;p__Desulfobacterota_A;c__Desulfovibrionia;o__Desulfovibrionales;f__Desulfovibrionaceae;g__Desulfovibrio_A;s__Desulfovibrio_A vulgaris	d__Bacteria;p__Proteobacteria;c__Deltaproteobacteria;o__Desulfovibrionales;f__Desulfovibrionaceae;g__Desulfovibrio;s__Desulfovibrio vulgaris	GCA_000195755.1	Complete Genome	99.41	0	4/21/2004	11
d__Bacteria;p__Desulfobacterota_A;c__Desulfovibrionia;o__Desulfovibrionales;f__Desulfovibrionaceae;g__Desulfovibrio_A;s__Desulfovibrio_A vulgaris_A	d__Bacteria;p__Proteobacteria;c__Deltaproteobacteria;o__Desulfovibrionales;f__Desulfovibrionaceae;g__Desulfovibrio;s__Desulfovibrio vulgaris	GCA_000021385.1	Complete Genome	99.7	0	12/24/2008	11
d__Bacteria;p__Desulfobacterota_A;c__Desulfovibrionia;o__Desulfovibrionales;f__Desulfovibrionaceae;g__Desulfovibrio_C;s__Desulfovibrio_C alaskensis	d__Bacteria;p__Proteobacteria;c__Deltaproteobacteria;o__Desulfovibrionales;f__Desulfovibrionaceae;g__Desulfovibrio;s__Desulfovibrio alaskensis	GCA_000012665.1	Complete Genome	100	0	10/28/2005	11
d__Bacteria;p__Desulfobacterota_A;c__Desulfovibrionia;o__Desulfovibrionales;f__Desulfovibrionaceae;g__Desulfovibrio_F;s__Desulfovibrio_F magneticus	d__Bacteria;p__Proteobacteria;c__Deltaproteobacteria;o__Desulfovibrionales;f__Desulfovibrionaceae;g__Desulfovibrio;s__Desulfovibrio magneticus	GCA_000010665.1	Complete Genome	100	0	6/11/2009	11
d__Bacteria;p__Desulfobacterota_A;c__Desulfovibrionia;o__Desulfovibrionales;f__Desulfovibrionaceae;g__Desulfovibrio_H;s__Desulfovibrio_H salexigens	d__Bacteria;p__Proteobacteria;c__Deltaproteobacteria;o__Desulfovibrionales;f__Desulfovibrionaceae;g__Desulfovibrio;s__Desulfovibrio salexigens	GCA_000023445.1	Complete Genome	100	0.07	6/26/2009	11
d__Bacteria;p__Campylobacterota;c__Desulfurellia;o__Desulfurellales;f__Desulfurellaceae;g__Desulfurella;s__Desulfurella acetivorans	d__Bacteria;p__Proteobacteria;c__Deltaproteobacteria;o__Desulfurellales;f__Desulfurellaceae;g__Desulfurella;s__Desulfurella acetivorans	GCA_000517565.1	Complete Genome	98.77	1.23	1/13/2014	11
d__Bacteria;p__Desulfobacterota;c__Desulfobulbia;o__Desulfobulbales;f__Desulfurivibrionaceae;g__Desulfurivibrio;s__Desulfurivibrio alkaliphilus	d__Bacteria;p__Proteobacteria;c__Deltaproteobacteria;o__Desulfobacterales;f__Desulfobulbaceae;g__Desulfurivibrio;s__Desulfurivibrio alkaliphilus	GCA_000092205.1	Complete Genome	99.4	0	5/27/2010	11
d__Bacteria;p__Desulfuromonadota;c__Desulfuromonadia;o__Desulfuromonadales;f__Desulfuromonadaceae_C;g__Desulfuromonas_B;s__Desulfuromonas_B soudanensis	d__Bacteria;p__Proteobacteria;c__Deltaproteobacteria;o__Desulfuromonadales;f__Desulfuromonadaceae;g__Desulfuromonas;s__Desulfuromonas soudanensis	GCA_001278055.1	Complete Genome	99.03	0.65	9/2/2015	11
d__Bacteria;p__Proteobacteria;c__Alphaproteobacteria;o__Rhizobiales;f__Devosiaceae;g__Devosia;s__Devosia sp001185205	d__Bacteria;p__Proteobacteria;c__Alphaproteobacteria;o__Rhizobiales;f__Hyphomicrobiaceae;g__Devosia;s__	GCA_001185205.1	Complete Genome	98.6	1.43	7/22/2015	11
d__Bacteria;p__Proteobacteria;c__Alphaproteobacteria;o__Rhizobiales;f__Devosiaceae;g__Devosia;s__Devosia sp001402915	d__Bacteria;p__Proteobacteria;c__Alphaproteobacteria;o__Rhizobiales;f__Hyphomicrobiaceae;g__Devosia;s__	GCA_001402915.1	Complete Genome	99.34	1.64	10/22/2015	11
d__Bacteria;p__Proteobacteria;c__Alphaproteobacteria;o__Rhizobiales;f__Devosiaceae;g__Devosia;s__Devosia sp002949085	d__Bacteria;p__Proteobacteria;c__Alphaproteobacteria;o__Rhizobiales;f__Hyphomicrobiaceae;g__Devosia;s__	GCA_002949085.1	Complete Genome	99.59	0.89	2/19/2018	11
d__Bacteria;p__Actinobacteriota;c__Actinobacteria;o__Actinomycetales;f__Dermabacteraceae;g__Devriesea;s__Devriesea agamarum	d__Bacteria;p__Actinobacteria;c__Actinobacteria;o__Micrococcales;f__Dermabacteraceae;g__Devriesea;s__Devriesea agamarum	GCA_900070355.1	Complete Genome	97.98	0	7/14/2015	11
d__Bacteria;p__Firmicutes_C;c__Negativicutes;o__Veillonellales;f__Dialisteraceae;g__Dialister;s__Dialister sp900343095	d__Bacteria;p__Firmicutes;c__Negativicutes;o__Veillonellales;f__Veillonellaceae;g__Dialister;s__	GCA_900343095.1	Complete Genome	98.73	0.02	4/18/2018	11
d__Bacteria;p__Firmicutes_C;c__Negativicutes;o__Veillonellales;f__Dialisteraceae;g__Dialister_A;s__Dialister_A pneumosintes	d__Bacteria;p__Firmicutes;c__Negativicutes;o__Veillonellales;f__Veillonellaceae;g__Dialister;s__Dialister pneumosintes	GCA_001717505.1	Complete Genome	96.11	0	8/31/2016	11
d__Bacteria;p__Proteobacteria;c__Gammaproteobacteria;o__Burkholderiales;f__Burkholderiaceae;g__Diaphorobacter;s__Diaphorobacter sp003248855	d__Bacteria;p__Proteobacteria;c__Betaproteobacteria;o__Burkholderiales;f__Comamonadaceae;g__Diaphorobacter;s__Diaphorobacter polyhydroxybutyrativorans	GCA_002214645.1	Complete Genome	99.93	0.23	7/5/2017	11
d__Bacteria;p__Proteobacteria;c__Gammaproteobacteria;o__Cardiobacteriales;f__Cardiobacteriaceae;g__Dichelobacter;s__Dichelobacter nodosus	d__Bacteria;p__Proteobacteria;c__Gammaproteobacteria;o__Cardiobacteriales;f__Cardiobacteriaceae;g__Dichelobacter;s__Dichelobacter nodosus	GCA_000015345.1	Complete Genome	97.94	0	5/4/2007	11
d__Bacteria;p__Proteobacteria;c__Gammaproteobacteria;o__Enterobacterales;f__Enterobacteriaceae;g__Dickeya;s__Dickeya chrysanthemi	d__Bacteria;p__Proteobacteria;c__Gammaproteobacteria;o__Enterobacterales;f__Pectobacteriaceae;g__Dickeya;s__Dickeya chrysanthemi	GCA_000023565.1	Complete Genome	99.92	0.36	7/2/2009	11
d__Bacteria;p__Proteobacteria;c__Gammaproteobacteria;o__Enterobacterales;f__Enterobacteriaceae;g__Dickeya;s__Dickeya dadantii	d__Bacteria;p__Proteobacteria;c__Gammaproteobacteria;o__Enterobacterales;f__Pectobacteriaceae;g__Dickeya;s__Dickeya dadantii	GCA_000147055.1	Complete Genome	99.96	0.51	9/10/2010	11
d__Bacteria;p__Proteobacteria;c__Gammaproteobacteria;o__Enterobacterales;f__Enterobacteriaceae;g__Dickeya;s__Dickeya dianthicola	d__Bacteria;p__Proteobacteria;c__Gammaproteobacteria;o__Enterobacterales;f__Pectobacteriaceae;g__Dickeya;s__Dickeya dianthicola	GCA_002706485.1	Complete Genome	99.78	0.56	10/25/2017	11
d__Bacteria;p__Proteobacteria;c__Gammaproteobacteria;o__Enterobacterales;f__Enterobacteriaceae;g__Dickeya;s__Dickeya fangzhongdai	d__Bacteria;p__Proteobacteria;c__Gammaproteobacteria;o__Enterobacterales;f__Pectobacteriaceae;g__Dickeya;s__	GCA_003049805.1	Complete Genome	99.96	1.11	4/12/2018	11
d__Bacteria;p__Proteobacteria;c__Gammaproteobacteria;o__Enterobacterales;f__Enterobacteriaceae;g__Dickeya;s__Dickeya paradisiaca	d__Bacteria;p__Proteobacteria;c__Gammaproteobacteria;o__Enterobacterales;f__Pectobacteriaceae;g__Dickeya;s__Dickeya paradisiaca	GCA_000023545.1	Complete Genome	99.97	0.36	6/26/2009	11
d__Bacteria;p__Proteobacteria;c__Gammaproteobacteria;o__Enterobacterales;f__Enterobacteriaceae;g__Dickeya;s__Dickeya solani	d__Bacteria;p__Proteobacteria;c__Gammaproteobacteria;o__Enterobacterales;f__Pectobacteriaceae;g__Dickeya;s__Dickeya solani	GCA_000511285.2	Complete Genome	99.99	0.33	12/7/2017	11
d__Bacteria;p__Proteobacteria;c__Gammaproteobacteria;o__Enterobacterales;f__Enterobacteriaceae;g__Dickeya;s__Dickeya zeae	d__Bacteria;p__Proteobacteria;c__Gammaproteobacteria;o__Enterobacterales;f__Pectobacteriaceae;g__Dickeya;s__Dickeya zeae	GCA_000025065.1	Complete Genome	99.93	0.7	12/9/2009	11
d__Bacteria;p__Proteobacteria;c__Gammaproteobacteria;o__Enterobacterales;f__Enterobacteriaceae;g__Dickeya;s__Dickeya zeae_A	d__Bacteria;p__Proteobacteria;c__Gammaproteobacteria;o__Enterobacterales;f__Pectobacteriaceae;g__Dickeya;s__Dickeya zeae	GCA_000816045.1	Complete Genome	99.89	0.51	1/7/2015	11
d__Bacteria;p__Actinobacteriota;c__Actinobacteria;o__Mycobacteriales;f__Mycobacteriaceae;g__Dietzia;s__Dietzia lutea	d__Bacteria;p__Actinobacteria;c__Actinobacteria;o__Corynebacteriales;f__Dietziaceae;g__Dietzia;s__Dietzia lutea	GCA_003096075.1	Complete Genome	99.41	0.59	5/7/2018	11
d__Bacteria;p__Actinobacteriota;c__Actinobacteria;o__Mycobacteriales;f__Mycobacteriaceae;g__Dietzia;s__Dietzia maris	d__Bacteria;p__Actinobacteria;c__Actinobacteria;o__Corynebacteriales;f__Dietziaceae;g__Dietzia;s__	GCA_002999155.1	Complete Genome	99.41	0.59	3/14/2018	11
d__Bacteria;p__Actinobacteriota;c__Actinobacteria;o__Mycobacteriales;f__Mycobacteriaceae;g__Dietzia;s__Dietzia psychralcaliphila	d__Bacteria;p__Actinobacteria;c__Actinobacteria;o__Corynebacteriales;f__Dietziaceae;g__Dietzia;s__Dietzia psychralcaliphila	GCA_003096095.1	Complete Genome	99.41	0.59	5/7/2018	11
d__Bacteria;p__Actinobacteriota;c__Actinobacteria;o__Mycobacteriales;f__Mycobacteriaceae;g__Dietzia;s__Dietzia sp003052165	d__Bacteria;p__Actinobacteria;c__Actinobacteria;o__Corynebacteriales;f__Dietziaceae;g__Dietzia;s__	GCA_003052165.1	Complete Genome	99.22	0	4/16/2018	11
d__Bacteria;p__Actinobacteriota;c__Actinobacteria;o__Mycobacteriales;f__Mycobacteriaceae;g__Dietzia;s__Dietzia timorensis	d__Bacteria;p__Actinobacteria;c__Actinobacteria;o__Corynebacteriales;f__Dietziaceae;g__Dietzia;s__Dietzia timorensis	GCA_001659785.1	Complete Genome	97.65	0	6/7/2016	11
d__Bacteria;p__Proteobacteria;c__Alphaproteobacteria;o__Rhodobacterales;f__Rhodobacteraceae;g__Dinoroseobacter;s__Dinoroseobacter shibae	d__Bacteria;p__Proteobacteria;c__Alphaproteobacteria;o__Rhodobacterales;f__Rhodobacteraceae;g__Dinoroseobacter;s__Dinoroseobacter shibae	GCA_000018145.1	Complete Genome	99.09	0.56	10/5/2007	11
d__Bacteria;p__Proteobacteria;c__Gammaproteobacteria;o__Xanthomonadales;f__Rhodanobacteraceae;g__Dokdonella;s__Dokdonella koreensis	d__Bacteria;p__Proteobacteria;c__Gammaproteobacteria;o__Xanthomonadales;f__Rhodanobacteraceae;g__Dokdonella;s__Dokdonella koreensis	GCA_001632775.1	Complete Genome	99.2	0.56	4/27/2016	11
d__Bacteria;p__Bacteroidota;c__Bacteroidia;o__Flavobacteriales;f__Flavobacteriaceae;g__Dokdonia;s__Dokdonia donghaensis	d__Bacteria;p__Bacteroidetes;c__Flavobacteriia;o__Flavobacteriales;f__Flavobacteriaceae;g__Dokdonia;s__	GCA_000152925.3	Complete Genome	99.62	0	9/12/2014	11
d__Bacteria;p__Bacteroidota;c__Bacteroidia;o__Flavobacteriales;f__Flavobacteriaceae;g__Dokdonia;s__Dokdonia sp000212355	d__Bacteria;p__Bacteroidetes;c__Flavobacteriia;o__Flavobacteriales;f__Flavobacteriaceae;g__Dokdonia;s__	GCA_000212355.1	Complete Genome	99.62	0	5/5/2011	11
d__Bacteria;p__Bacteroidota;c__Bacteroidia;o__Flavobacteriales;f__Flavobacteriaceae;g__Dokdonia;s__Dokdonia sp003095655	d__Bacteria;p__Bacteroidetes;c__Flavobacteriia;o__Flavobacteriales;f__Flavobacteriaceae;g__Dokdonia;s__	GCA_003095655.1	Complete Genome	99.24	0	5/6/2018	11
d__Bacteria;p__Proteobacteria;c__Gammaproteobacteria;o__Enterobacterales;f__Enterobacteriaceae;g__Doolittlea;s__Doolittlea endobia	d__Bacteria;p__Proteobacteria;c__Gammaproteobacteria;o__Enterobacterales;f__Enterobacteriaceae;g__Candidatus Doolittlea;s__Candidatus Doolittlea endobia	GCA_900039485.1	Complete Genome	97.53	0	3/28/2016	11
d__Bacteria;p__Firmicutes_A;c__Clostridia;o__Lachnospirales;f__Lachnospiraceae;g__Dorea;s__Dorea phocaeense	d__Bacteria;p__Firmicutes;c__Clostridia;o__Clostridiales;f__Lachnospiraceae;g__Lachnoclostridium;s__Lachnoclostridium phocaeense	GCA_900120345.1	Complete Genome	97.66	4.19	11/22/2016	11
d__Bacteria;p__Firmicutes_A;c__Clostridia;o__Lachnospirales;f__Lachnospiraceae;g__Dorea;s__Dorea sp900312975	d__Bacteria;p__Firmicutes;c__Clostridia;o__Clostridiales;f__Clostridiaceae;g__Mordavella;s__	GCA_900312975.1	Complete Genome	98.83	0	3/15/2018	11
d__Bacteria;p__Bacteroidota;c__Bacteroidia;o__Bacteroidales;f__Prolixibacteraceae;g__Draconibacterium;s__Draconibacterium orientale	d__Bacteria;p__Bacteroidetes;c__Bacteroidia;o__Marinilabiliales;f__Prolixibacteraceae;g__Draconibacterium;s__Draconibacterium orientale	GCA_000626635.1	Complete Genome	99.89	3.06	4/11/2014	11
d__Bacteria;p__Bacteroidota;c__Bacteroidia;o__Cytophagales;f__Spirosomaceae;g__Dyadobacter;s__Dyadobacter fermentans	d__Bacteria;p__Bacteroidetes;c__Cytophagia;o__Cytophagales;f__Cytophagaceae;g__Dyadobacter;s__Dyadobacter fermentans	GCA_000023125.1	Complete Genome	99.7	0.3	7/31/2009	11
d__Bacteria;p__Proteobacteria;c__Gammaproteobacteria;o__Xanthomonadales;f__Rhodanobacteraceae;g__Dyella;s__Dyella japonica_C	d__Bacteria;p__Proteobacteria;c__Gammaproteobacteria;o__Xanthomonadales;f__Rhodanobacteraceae;g__Dyella;s__Dyella japonica	GCA_000725385.1	Complete Genome	100	2.02	7/14/2014	11
d__Bacteria;p__Proteobacteria;c__Gammaproteobacteria;o__Xanthomonadales;f__Rhodanobacteraceae;g__Dyella_A;s__Dyella_A thiooxydans	d__Bacteria;p__Proteobacteria;c__Gammaproteobacteria;o__Xanthomonadales;f__Rhodanobacteraceae;g__Dyella;s__Dyella thiooxydans	GCA_001641285.1	Complete Genome	100	1.44	5/10/2016	11
d__Bacteria;p__Proteobacteria;c__Gammaproteobacteria;o__Pseudomonadales;f__Pseudomonadaceae;g__ESL0073;s__ESL0073 sp003151175	d__Bacteria;p__Proteobacteria;c__Gammaproteobacteria;o__;f__;g__;s__	GCA_003151175.1	Complete Genome	94.19	0.94	5/24/2018	11
d__Bacteria;p__Bacteroidota;c__Bacteroidia;o__Cytophagales;f__Cyclobacteriaceae;g__Echinicola;s__Echinicola strongylocentroti	d__Bacteria;p__Bacteroidetes;c__Cytophagia;o__Cytophagales;f__Cyclobacteriaceae;g__Echinicola;s__Echinicola strongylocentroti	GCA_003260975.1	Complete Genome	100	0	6/23/2018	11
d__Bacteria;p__Bacteroidota;c__Bacteroidia;o__Cytophagales;f__Cyclobacteriaceae;g__Echinicola;s__Echinicola vietnamensis	d__Bacteria;p__Bacteroidetes;c__Cytophagia;o__Cytophagales;f__Cyclobacteriaceae;g__Echinicola;s__Echinicola vietnamensis	GCA_000325705.1	Complete Genome	100	0	12/19/2012	11
d__Bacteria;p__Proteobacteria;c__Gammaproteobacteria;o__Ectothiorhodospirales;f__Ectothiorhodospiraceae;g__Ectothiorhodospira;s__Ectothiorhodospira sp001632845	d__Bacteria;p__Proteobacteria;c__Gammaproteobacteria;o__Chromatiales;f__Ectothiorhodospiraceae;g__Ectothiorhodospira;s__	GCA_001632845.1	Complete Genome	99.94	0.69	4/27/2016	11
d__Bacteria;p__Firmicutes;c__Bacilli;o__Mycoplasmatales;f__Mycoplasmataceae;g__Edwardiiplasma;s__Edwardiiplasma lactucae	d__Bacteria;p__Tenericutes;c__Mollicutes;o__Entomoplasmatales;f__Entomoplasmataceae;g__Mesoplasma;s__Mesoplasma lactucae	GCA_002441935.1	Complete Genome	98.62	0.38	10/4/2017	4
d__Bacteria;p__Proteobacteria;c__Gammaproteobacteria;o__Enterobacterales;f__Enterobacteriaceae;g__Edwardsiella;s__Edwardsiella anguillarum	d__Bacteria;p__Proteobacteria;c__Gammaproteobacteria;o__Enterobacterales;f__Hafniaceae;g__Edwardsiella;s__Edwardsiella anguillarum	GCA_000264765.2	Complete Genome	99.83	0.89	8/12/2014	11
d__Bacteria;p__Proteobacteria;c__Gammaproteobacteria;o__Enterobacterales;f__Enterobacteriaceae;g__Edwardsiella;s__Edwardsiella hoshinae	d__Bacteria;p__Proteobacteria;c__Gammaproteobacteria;o__Enterobacterales;f__Hafniaceae;g__Edwardsiella;s__Edwardsiella hoshinae	GCA_001761405.1	Complete Genome	99.75	0.75	10/12/2016	11
d__Bacteria;p__Proteobacteria;c__Gammaproteobacteria;o__Enterobacterales;f__Enterobacteriaceae;g__Edwardsiella;s__Edwardsiella ictaluri	d__Bacteria;p__Proteobacteria;c__Gammaproteobacteria;o__Enterobacterales;f__Hafniaceae;g__Edwardsiella;s__Edwardsiella ictaluri	GCA_000022885.2	Complete Genome	99.25	0.45	10/16/2012	11
d__Bacteria;p__Proteobacteria;c__Gammaproteobacteria;o__Enterobacterales;f__Enterobacteriaceae;g__Edwardsiella;s__Edwardsiella piscicida	d__Bacteria;p__Proteobacteria;c__Gammaproteobacteria;o__Enterobacterales;f__Hafniaceae;g__Edwardsiella;s__Edwardsiella tarda	GCA_000146305.1	Complete Genome	99.4	0.25	8/26/2010	11
d__Bacteria;p__Proteobacteria;c__Gammaproteobacteria;o__Enterobacterales;f__Enterobacteriaceae;g__Edwardsiella;s__Edwardsiella tarda	d__Bacteria;p__Proteobacteria;c__Gammaproteobacteria;o__Enterobacterales;f__Hafniaceae;g__Edwardsiella;s__Edwardsiella tarda	GCA_001011055.1	Complete Genome	99.75	0.45	5/21/2015	11
d__Bacteria;p__Actinobacteriota;c__Coriobacteriia;o__Coriobacteriales;f__Eggerthellaceae;g__Eggerthella;s__Eggerthella lenta	d__Bacteria;p__Actinobacteria;c__Coriobacteriia;o__Eggerthellales;f__Eggerthellaceae;g__Eggerthella;s__Eggerthella lenta	GCA_002148255.1	Complete Genome	100	1.61	5/17/2017	11
d__Bacteria;p__Proteobacteria;c__Alphaproteobacteria;o__Rhodobacterales;f__Rhodobacteraceae;g__EhC01;s__EhC01 sp000013565	d__Bacteria;p__Proteobacteria;c__Alphaproteobacteria;o__Rhodobacterales;f__Rhodobacteraceae;g__Jannaschia;s__	GCA_000013565.1	Complete Genome	99.39	0.45	2/27/2006	11
d__Bacteria;p__Proteobacteria;c__Alphaproteobacteria;o__Rickettsiales;f__Anaplasmataceae;g__Ehrlichia;s__Ehrlichia canis	d__Bacteria;p__Proteobacteria;c__Alphaproteobacteria;o__Rickettsiales;f__Anaplasmataceae;g__Ehrlichia;s__Ehrlichia canis	GCA_000012565.1	Complete Genome	99.57	0.21	8/12/2005	11
d__Bacteria;p__Proteobacteria;c__Alphaproteobacteria;o__Rickettsiales;f__Anaplasmataceae;g__Ehrlichia;s__Ehrlichia chaffeensis	d__Bacteria;p__Proteobacteria;c__Alphaproteobacteria;o__Rickettsiales;f__Anaplasmataceae;g__Ehrlichia;s__Ehrlichia chaffeensis	GCA_000632945.1	Complete Genome	100	1.07	4/17/2014	11
d__Bacteria;p__Proteobacteria;c__Alphaproteobacteria;o__Rickettsiales;f__Anaplasmataceae;g__Ehrlichia;s__Ehrlichia muris	d__Bacteria;p__Proteobacteria;c__Alphaproteobacteria;o__Rickettsiales;f__Anaplasmataceae;g__Ehrlichia;s__Ehrlichia muris	GCA_000508225.1	Complete Genome	98.72	0	12/16/2013	11
d__Bacteria;p__Proteobacteria;c__Alphaproteobacteria;o__Rickettsiales;f__Anaplasmataceae;g__Ehrlichia;s__Ehrlichia ruminantium	d__Bacteria;p__Proteobacteria;c__Alphaproteobacteria;o__Rickettsiales;f__Anaplasmataceae;g__Ehrlichia;s__Ehrlichia ruminantium	GCA_000026005.1	Complete Genome	100	0	1/5/2005	11
d__Bacteria;p__Proteobacteria;c__Alphaproteobacteria;o__Rickettsiales;f__Anaplasmataceae;g__Ehrlichia;s__Ehrlichia sp000632845	d__Bacteria;p__Proteobacteria;c__Alphaproteobacteria;o__Rickettsiales;f__Anaplasmataceae;g__Ehrlichia;s__	GCA_000632845.1	Complete Genome	99.57	0.43	4/17/2014	11
d__Bacteria;p__Proteobacteria;c__Gammaproteobacteria;o__Burkholderiales;f__Neisseriaceae;g__Eikenella;s__Eikenella corrodens	d__Bacteria;p__Proteobacteria;c__Betaproteobacteria;o__Neisseriales;f__Neisseriaceae;g__Eikenella;s__Eikenella corrodens	GCA_900187105.1	Complete Genome	96.26	0.56	8/15/2017	11
d__Bacteria;p__Bacteroidota;c__Bacteroidia;o__Flavobacteriales;f__Weeksellaceae;g__Elizabethkingia;s__Elizabethkingia anophelis	d__Bacteria;p__Bacteroidetes;c__Flavobacteriia;o__Flavobacteriales;f__Flavobacteriaceae;g__Elizabethkingia;s__Elizabethkingia anophelis	GCA_002022045.1	Complete Genome	100	0	3/6/2017	11
d__Bacteria;p__Bacteroidota;c__Bacteroidia;o__Flavobacteriales;f__Weeksellaceae;g__Elizabethkingia;s__Elizabethkingia bruuniana	d__Bacteria;p__Bacteroidetes;c__Flavobacteriia;o__Flavobacteriales;f__Flavobacteriaceae;g__Elizabethkingia;s__Elizabethkingia bruuniana	GCA_002024805.1	Complete Genome	100	0	3/10/2017	11
d__Bacteria;p__Bacteroidota;c__Bacteroidia;o__Flavobacteriales;f__Weeksellaceae;g__Elizabethkingia;s__Elizabethkingia meningoseptica	d__Bacteria;p__Bacteroidetes;c__Flavobacteriia;o__Flavobacteriales;f__Flavobacteriaceae;g__Elizabethkingia;s__Elizabethkingia meningoseptica	GCA_002022145.1	Complete Genome	100	0	3/6/2017	11
d__Bacteria;p__Bacteroidota;c__Bacteroidia;o__Flavobacteriales;f__Weeksellaceae;g__Elizabethkingia;s__Elizabethkingia ursingii	d__Bacteria;p__Bacteroidetes;c__Flavobacteriia;o__Flavobacteriales;f__Flavobacteriaceae;g__Elizabethkingia;s__Elizabethkingia ursingii	GCA_002022125.1	Complete Genome	100	0	3/6/2017	11
d__Bacteria;p__Elusimicrobiota;c__Elusimicrobia;o__Elusimicrobiales;f__Elusimicrobiaceae;g__Elusimicrobium;s__Elusimicrobium minutum	d__Bacteria;p__Elusimicrobia;c__Elusimicrobia;o__Elusimicrobiales;f__Elusimicrobiaceae;g__Elusimicrobium;s__Elusimicrobium minutum	GCA_000020145.1	Complete Genome	96.63	0	4/30/2008	11
d__Bacteria;p__Bacteroidota;c__Bacteroidia;o__Cytophagales;f__Spirosomaceae;g__Emticicia;s__Emticicia oligotrophica	d__Bacteria;p__Bacteroidetes;c__Cytophagia;o__Cytophagales;f__Cytophagaceae;g__Emticicia;s__Emticicia oligotrophica	GCA_000263195.1	Complete Genome	100	0.3	5/17/2012	11
d__Bacteria;p__Elusimicrobiota;c__Endomicrobia;o__Endomicrobiales;f__Endomicrobiaceae;g__Endomicrobium;s__Endomicrobium proavitum	d__Bacteria;p__Elusimicrobia;c__Endomicrobia;o__Endomicrobiales;f__Endomicrobiaceae;g__Endomicrobium;s__Endomicrobium proavitum	GCA_001027545.1	Complete Genome	95.51	0.37	6/12/2015	11
d__Bacteria;p__Elusimicrobiota;c__Endomicrobia;o__Endomicrobiales;f__Endomicrobiaceae;g__Endomicrobium_A;s__Endomicrobium_A trichonymphae	d__Bacteria;p__Elusimicrobia;c__Endomicrobia;o__Endomicrobiales;f__Endomicrobiaceae;g__Endomicrobium;s__Candidatus Endomicrobium trichonymphae	GCA_002355835.1	Complete Genome	96.63	0	9/21/2016	11
d__Bacteria;p__Proteobacteria;c__Alphaproteobacteria;o__Rhizobiales;f__Rhizobiaceae;g__Ensifer;s__Ensifer adhaerens_F	d__Bacteria;p__Proteobacteria;c__Alphaproteobacteria;o__Rhizobiales;f__Rhizobiaceae;g__Ensifer;s__Ensifer adhaerens	GCA_000697965.2	Complete Genome	99.96	2.32	6/16/2016	11
d__Bacteria;p__Proteobacteria;c__Gammaproteobacteria;o__Enterobacterales;f__Enterobacteriaceae;g__Enterobacter;s__Enterobacter asburiae	d__Bacteria;p__Proteobacteria;c__Gammaproteobacteria;o__Enterobacterales;f__Enterobacteriaceae;g__Enterobacter;s__Enterobacter asburiae	GCA_001521715.1	Complete Genome	98.97	0.63	1/21/2016	11
d__Bacteria;p__Proteobacteria;c__Gammaproteobacteria;o__Enterobacterales;f__Enterobacteriaceae;g__Enterobacter;s__Enterobacter bugandensis	d__Bacteria;p__Proteobacteria;c__Gammaproteobacteria;o__Enterobacterales;f__Enterobacteriaceae;g__Enterobacter;s__Enterobacter bugandensis	GCA_900324475.1	Complete Genome	99.89	0.17	4/4/2018	11
d__Bacteria;p__Proteobacteria;c__Gammaproteobacteria;o__Enterobacterales;f__Enterobacteriaceae;g__Enterobacter;s__Enterobacter cancerogenus	d__Bacteria;p__Proteobacteria;c__Gammaproteobacteria;o__Enterobacterales;f__Enterobacteriaceae;g__Enterobacter;s__Enterobacter cancerogenus	GCA_002850575.1	Complete Genome	100	0.36	1/3/2018	11
d__Bacteria;p__Proteobacteria;c__Gammaproteobacteria;o__Enterobacterales;f__Enterobacteriaceae;g__Enterobacter;s__Enterobacter cloacae	d__Bacteria;p__Proteobacteria;c__Gammaproteobacteria;o__Enterobacterales;f__Enterobacteriaceae;g__Enterobacter;s__Enterobacter cloacae	GCA_000770155.1	Complete Genome	99.97	0.2	10/31/2014	11
d__Bacteria;p__Proteobacteria;c__Gammaproteobacteria;o__Enterobacterales;f__Enterobacteriaceae;g__Enterobacter;s__Enterobacter cloacae_B	d__Bacteria;p__Proteobacteria;c__Gammaproteobacteria;o__Enterobacterales;f__Enterobacteriaceae;g__Enterobacter;s__Enterobacter cloacae	GCA_002197345.1	Complete Genome	98.78	0.76	6/16/2017	11
d__Bacteria;p__Proteobacteria;c__Gammaproteobacteria;o__Enterobacterales;f__Enterobacteriaceae;g__Enterobacter;s__Enterobacter cloacae_J	d__Bacteria;p__Proteobacteria;c__Gammaproteobacteria;o__Enterobacterales;f__Enterobacteriaceae;g__Enterobacter;s__Enterobacter cloacae	GCA_900322725.1	Complete Genome	99.97	0.92	3/23/2018	11
d__Bacteria;p__Proteobacteria;c__Gammaproteobacteria;o__Enterobacterales;f__Enterobacteriaceae;g__Enterobacter;s__Enterobacter cloacae_M	d__Bacteria;p__Proteobacteria;c__Gammaproteobacteria;o__Enterobacterales;f__Enterobacteriaceae;g__Enterobacter;s__Enterobacter asburiae	GCA_001617645.1	Complete Genome	98.91	0.63	4/8/2016	11
d__Bacteria;p__Proteobacteria;c__Gammaproteobacteria;o__Enterobacterales;f__Enterobacteriaceae;g__Enterobacter;s__Enterobacter himalayensis	d__Bacteria;p__Proteobacteria;c__Gammaproteobacteria;o__Enterobacterales;f__Enterobacteriaceae;g__Enterobacter;s__Enterobacter cloacae	GCA_000750275.1	Complete Genome	99.97	0.8	9/9/2014	11
d__Bacteria;p__Proteobacteria;c__Gammaproteobacteria;o__Enterobacterales;f__Enterobacteriaceae;g__Enterobacter;s__Enterobacter hormaechei	d__Bacteria;p__Proteobacteria;c__Gammaproteobacteria;o__Enterobacterales;f__Enterobacteriaceae;g__Enterobacter;s__Enterobacter hormaechei	GCA_000814205.1	Complete Genome	99.97	0.67	1/5/2015	11
d__Bacteria;p__Proteobacteria;c__Gammaproteobacteria;o__Enterobacterales;f__Enterobacteriaceae;g__Enterobacter;s__Enterobacter kobei	d__Bacteria;p__Proteobacteria;c__Gammaproteobacteria;o__Enterobacterales;f__Enterobacteriaceae;g__Enterobacter;s__Enterobacter kobei	GCA_001729765.1	Complete Genome	99.11	0.81	9/16/2016	11
d__Bacteria;p__Proteobacteria;c__Gammaproteobacteria;o__Enterobacterales;f__Enterobacteriaceae;g__Enterobacter;s__Enterobacter ludwigii	d__Bacteria;p__Proteobacteria;c__Gammaproteobacteria;o__Enterobacterales;f__Enterobacteriaceae;g__Enterobacter;s__Enterobacter cloacae	GCA_001029645.1	Complete Genome	99.97	0.48	6/19/2015	11
d__Bacteria;p__Proteobacteria;c__Gammaproteobacteria;o__Enterobacterales;f__Enterobacteriaceae;g__Enterobacter;s__Enterobacter nimipressuralis	d__Bacteria;p__Proteobacteria;c__Gammaproteobacteria;o__Enterobacterales;f__Enterobacteriaceae;g__Enterobacter;s__Enterobacter cloacae	GCA_002007805.1	Complete Genome	99.07	0.41	2/28/2017	11
d__Bacteria;p__Proteobacteria;c__Gammaproteobacteria;o__Enterobacterales;f__Enterobacteriaceae;g__Enterobacter;s__Enterobacter sesami	d__Bacteria;p__Proteobacteria;c__Gammaproteobacteria;o__Enterobacterales;f__Enterobacteriaceae;g__Enterobacter;s__	GCA_002863825.1	Complete Genome	99.89	0.33	1/5/2018	11
d__Bacteria;p__Proteobacteria;c__Gammaproteobacteria;o__Enterobacterales;f__Enterobacteriaceae;g__Enterobacter;s__Enterobacter soli	d__Bacteria;p__Proteobacteria;c__Gammaproteobacteria;o__Enterobacterales;f__Enterobacteriaceae;g__Enterobacter;s__Enterobacter asburiae	GCA_000224675.1	Complete Genome	99.61	0.99	8/30/2011	11
d__Bacteria;p__Proteobacteria;c__Gammaproteobacteria;o__Enterobacterales;f__Enterobacteriaceae;g__Enterobacter_B;s__Enterobacter_B lignolyticus	d__Bacteria;p__Proteobacteria;c__Gammaproteobacteria;o__Enterobacterales;f__Enterobacteriaceae;g__Pluralibacter;s__[Enterobacter] lignolyticus	GCA_000164865.1	Complete Genome	99.05	0.37	10/15/2010	11
d__Bacteria;p__Proteobacteria;c__Gammaproteobacteria;o__Enterobacterales;f__Enterobacteriaceae;g__Enterobacter_D;s__Enterobacter_D sp001888805	d__Bacteria;p__Proteobacteria;c__Gammaproteobacteria;o__Enterobacterales;f__Enterobacteriaceae;g__Enterobacter;s__	GCA_001888805.2	Complete Genome	98.28	0.41	3/5/2018	11
d__Bacteria;p__Firmicutes;c__Bacilli;o__Lactobacillales;f__Enterococcaceae;g__Enterococcus;s__Enterococcus faecalis	d__Bacteria;p__Firmicutes;c__Bacilli;o__Lactobacillales;f__Enterococcaceae;g__Enterococcus;s__Enterococcus faecalis	GCA_002355755.1	Complete Genome	99.63	0	8/4/2016	11
d__Bacteria;p__Firmicutes;c__Bacilli;o__Lactobacillales;f__Enterococcaceae;g__Enterococcus;s__Enterococcus silesiacus	d__Bacteria;p__Firmicutes;c__Bacilli;o__Lactobacillales;f__Enterococcaceae;g__Enterococcus;s__Enterococcus silesiacus	GCA_001465115.1	Complete Genome	100	1.74	12/10/2015	11
d__Bacteria;p__Firmicutes;c__Bacilli;o__Lactobacillales;f__Enterococcaceae;g__Enterococcus;s__Enterococcus wangshanyuanii	d__Bacteria;p__Firmicutes;c__Bacilli;o__Lactobacillales;f__Enterococcaceae;g__Enterococcus;s__Enterococcus wangshanyuanii	GCA_002197645.1	Complete Genome	99.63	2.65	6/19/2017	11
d__Bacteria;p__Firmicutes;c__Bacilli;o__Lactobacillales;f__Enterococcaceae;g__Enterococcus_B;s__Enterococcus_B durans	d__Bacteria;p__Firmicutes;c__Bacilli;o__Lactobacillales;f__Enterococcaceae;g__Enterococcus;s__Enterococcus durans	GCA_001267395.1	Complete Genome	99.06	0.37	8/13/2015	11
d__Bacteria;p__Firmicutes;c__Bacilli;o__Lactobacillales;f__Enterococcaceae;g__Enterococcus_B;s__Enterococcus_B faecium	d__Bacteria;p__Firmicutes;c__Bacilli;o__Lactobacillales;f__Enterococcaceae;g__Enterococcus;s__Enterococcus faecium	GCA_003071425.1	Complete Genome	99.44	0	4/25/2018	11
d__Bacteria;p__Firmicutes;c__Bacilli;o__Lactobacillales;f__Enterococcaceae;g__Enterococcus_B;s__Enterococcus_B faecium_B	d__Bacteria;p__Firmicutes;c__Bacilli;o__Lactobacillales;f__Enterococcaceae;g__Enterococcus;s__Enterococcus faecium	GCA_000737555.1	Complete Genome	99.62	0	8/4/2014	11
d__Bacteria;p__Firmicutes;c__Bacilli;o__Lactobacillales;f__Enterococcaceae;g__Enterococcus_B;s__Enterococcus_B hirae	d__Bacteria;p__Firmicutes;c__Bacilli;o__Lactobacillales;f__Enterococcaceae;g__Enterococcus;s__Enterococcus hirae	GCA_000271405.2	Complete Genome	99.63	0	6/20/2012	11
d__Bacteria;p__Firmicutes;c__Bacilli;o__Lactobacillales;f__Enterococcaceae;g__Enterococcus_B;s__Enterococcus_B mundtii	d__Bacteria;p__Firmicutes;c__Bacilli;o__Lactobacillales;f__Enterococcaceae;g__Enterococcus;s__Enterococcus mundtii	GCA_002813755.1	Complete Genome	99.63	0.87	12/7/2017	11
d__Bacteria;p__Firmicutes;c__Bacilli;o__Lactobacillales;f__Enterococcaceae;g__Enterococcus_B;s__Enterococcus_B pernyi	d__Bacteria;p__Firmicutes;c__Bacilli;o__Lactobacillales;f__Enterococcaceae;g__Enterococcus;s__Enterococcus mundtii	GCA_000504125.1	Complete Genome	99.63	0.5	11/19/2013	11
d__Bacteria;p__Firmicutes;c__Bacilli;o__Lactobacillales;f__Enterococcaceae;g__Enterococcus_B;s__Enterococcus_B thailandicus	d__Bacteria;p__Firmicutes;c__Bacilli;o__Lactobacillales;f__Enterococcaceae;g__Enterococcus;s__Enterococcus thailandicus	GCA_002290025.1	Complete Genome	99.63	0.37	9/12/2017	11
d__Bacteria;p__Firmicutes;c__Bacilli;o__Lactobacillales;f__Enterococcaceae;g__Enterococcus_D;s__Enterococcus_D casseliflavus	d__Bacteria;p__Firmicutes;c__Bacilli;o__Lactobacillales;f__Enterococcaceae;g__Enterococcus;s__Enterococcus casseliflavus	GCA_000157355.2	Complete Genome	99.25	0.38	4/11/2013	11
d__Bacteria;p__Firmicutes;c__Bacilli;o__Lactobacillales;f__Enterococcaceae;g__Enterococcus_D;s__Enterococcus_D sp002850555	d__Bacteria;p__Firmicutes;c__Bacilli;o__Lactobacillales;f__Enterococcaceae;g__Enterococcus;s__	GCA_002850555.1	Complete Genome	99.25	0	1/3/2018	11
d__Bacteria;p__Firmicutes;c__Bacilli;o__Lactobacillales;f__Enterococcaceae;g__Enterococcus_E;s__Enterococcus_E cecorum	d__Bacteria;p__Firmicutes;c__Bacilli;o__Lactobacillales;f__Enterococcaceae;g__Enterococcus;s__Enterococcus cecorum	GCA_900474605.1	Complete Genome	99.17	0.66	6/18/2018	11
d__Bacteria;p__Actinobacteriota;c__Coriobacteriia;o__Coriobacteriales;f__Eggerthellaceae;g__Enteroscipio;s__Enteroscipio sp000270285	d__Bacteria;p__Actinobacteria;c__Coriobacteriia;o__Eggerthellales;f__Eggerthellaceae;g__Eggerthella;s__	GCA_000270285.1	Complete Genome	100	0	6/30/2011	11
d__Bacteria;p__Proteobacteria;c__Gammaproteobacteria;o__Enterobacterales;f__Enterobacteriaceae;g__Erwinia;s__Erwinia amylovora	d__Bacteria;p__Proteobacteria;c__Gammaproteobacteria;o__Enterobacterales;f__Erwiniaceae;g__Erwinia;s__Erwinia amylovora	GCA_000027205.1	Complete Genome	100	0	3/18/2010	11
d__Bacteria;p__Proteobacteria;c__Gammaproteobacteria;o__Enterobacterales;f__Enterobacteriaceae;g__Erwinia;s__Erwinia billingiae	d__Bacteria;p__Proteobacteria;c__Gammaproteobacteria;o__Enterobacterales;f__Erwiniaceae;g__Erwinia;s__Erwinia billingiae	GCA_000196615.1	Complete Genome	100	0.26	6/22/2010	11
d__Bacteria;p__Proteobacteria;c__Gammaproteobacteria;o__Enterobacterales;f__Enterobacteriaceae;g__Erwinia;s__Erwinia pyrifoliae	d__Bacteria;p__Proteobacteria;c__Gammaproteobacteria;o__Enterobacterales;f__Erwiniaceae;g__Erwinia;s__Erwinia pyrifoliae	GCA_002952315.1	Complete Genome	100	0.08	2/2/2018	11
d__Bacteria;p__Proteobacteria;c__Gammaproteobacteria;o__Enterobacterales;f__Enterobacteriaceae;g__Erwinia;s__Erwinia tasmaniensis	d__Bacteria;p__Proteobacteria;c__Gammaproteobacteria;o__Enterobacterales;f__Erwiniaceae;g__Erwinia;s__Erwinia tasmaniensis	GCA_000026185.1	Complete Genome	99.64	0.02	5/13/2008	11
d__Bacteria;p__Proteobacteria;c__Gammaproteobacteria;o__Enterobacterales;f__Enterobacteriaceae;g__Erwinia_B;s__Erwinia_B gerundensis	d__Bacteria;p__Proteobacteria;c__Gammaproteobacteria;o__Enterobacterales;f__Erwiniaceae;g__Erwinia;s__Erwinia gerundensis	GCA_001517405.1	Complete Genome	100	0.41	1/7/2016	11
d__Bacteria;p__Firmicutes;c__Bacilli;o__Erysipelotrichales;f__Erysipelotrichaceae;g__Erysipelothrix;s__Erysipelothrix larvae	d__Bacteria;p__Firmicutes;c__Erysipelotrichia;o__Erysipelotrichales;f__Erysipelotrichaceae;g__Erysipelothrix;s__Erysipelothrix larvae	GCA_001545095.1	Complete Genome	98.82	0.31	2/2/2016	11
d__Bacteria;p__Firmicutes;c__Bacilli;o__Erysipelotrichales;f__Erysipelotrichaceae;g__Erysipelothrix;s__Erysipelothrix rhusiopathiae	d__Bacteria;p__Firmicutes;c__Erysipelotrichia;o__Erysipelotrichales;f__Erysipelotrichaceae;g__Erysipelothrix;s__Erysipelothrix rhusiopathiae	GCA_000270085.1	Complete Genome	100	0	5/30/2011	11
d__Bacteria;p__Proteobacteria;c__Alphaproteobacteria;o__Sphingomonadales;f__Sphingomonadaceae;g__Erythrobacter;s__Erythrobacter sp003264115	d__Bacteria;p__Proteobacteria;c__Alphaproteobacteria;o__Sphingomonadales;f__Erythrobacteraceae;g__Erythrobacter;s__	GCA_003264115.1	Complete Genome	99.82	0.34	6/25/2018	11
d__Bacteria;p__Proteobacteria;c__Alphaproteobacteria;o__Sphingomonadales;f__Sphingomonadaceae;g__Erythrobacter;s__Erythrobacter sp900149685	d__Bacteria;p__Proteobacteria;c__Alphaproteobacteria;o__Sphingomonadales;f__Erythrobacteraceae;g__Erythrobacter;s__	GCA_900149685.1	Complete Genome	99.59	0.17	5/2/2018	11
d__Bacteria;p__Proteobacteria;c__Alphaproteobacteria;o__Sphingomonadales;f__Sphingomonadaceae;g__Erythrobacter_A;s__Erythrobacter_A flavus	d__Bacteria;p__Proteobacteria;c__Alphaproteobacteria;o__Sphingomonadales;f__Erythrobacteraceae;g__Erythrobacter;s__Erythrobacter flavus	GCA_002237615.1	Complete Genome	99.02	2.05	7/31/2017	11
d__Bacteria;p__Proteobacteria;c__Alphaproteobacteria;o__Sphingomonadales;f__Sphingomonadaceae;g__Erythrobacter_A;s__Erythrobacter_A seohaensis	d__Bacteria;p__Proteobacteria;c__Alphaproteobacteria;o__Sphingomonadales;f__Erythrobacteraceae;g__Erythrobacter;s__Erythrobacter seohaensis	GCA_002795865.1	Complete Genome	99.82	0.07	11/27/2017	11
d__Bacteria;p__Proteobacteria;c__Alphaproteobacteria;o__Sphingomonadales;f__Sphingomonadaceae;g__Erythrobacter_B;s__Erythrobacter_B atlanticus	d__Bacteria;p__Proteobacteria;c__Alphaproteobacteria;o__Sphingomonadales;f__Erythrobacteraceae;g__Erythrobacter;s__Erythrobacter atlanticus	GCA_001077815.2	Complete Genome	99.14	1.08	5/4/2016	11
d__Bacteria;p__Proteobacteria;c__Alphaproteobacteria;o__Sphingomonadales;f__Sphingomonadaceae;g__Erythrobacter_B;s__Erythrobacter_B gangjinensis	d__Bacteria;p__Proteobacteria;c__Alphaproteobacteria;o__Sphingomonadales;f__Erythrobacteraceae;g__Erythrobacter;s__Erythrobacter gangjinensis	GCA_001886695.1	Complete Genome	99.25	0.34	11/28/2016	11
d__Bacteria;p__Proteobacteria;c__Alphaproteobacteria;o__Sphingomonadales;f__Sphingomonadaceae;g__Erythrobacter_C;s__Erythrobacter_C litoralis	d__Bacteria;p__Proteobacteria;c__Alphaproteobacteria;o__Sphingomonadales;f__Erythrobacteraceae;g__Erythrobacter;s__Erythrobacter litoralis	GCA_000013005.1	Complete Genome	99.59	0	1/11/2006	11
d__Bacteria;p__Proteobacteria;c__Alphaproteobacteria;o__Sphingomonadales;f__Sphingomonadaceae;g__Erythrobacter_D;s__Erythrobacter_D litoralis	d__Bacteria;p__Proteobacteria;c__Alphaproteobacteria;o__Sphingomonadales;f__Erythrobacteraceae;g__Erythrobacter;s__Erythrobacter litoralis	GCA_001719165.1	Complete Genome	99.25	0.94	9/6/2016	11
d__Bacteria;p__Proteobacteria;c__Alphaproteobacteria;o__Sphingomonadales;f__Sphingomonadaceae;g__Erythrobacter_E;s__Erythrobacter_E namhicola	d__Bacteria;p__Proteobacteria;c__Alphaproteobacteria;o__Sphingomonadales;f__Erythrobacteraceae;g__Altererythrobacter;s__Altererythrobacter namhicola	GCA_001687545.1	Complete Genome	99.54	0	7/20/2016	11
d__Bacteria;p__Firmicutes_A;c__Clostridia;o__Oscillospirales;f__Ethanoligenenaceae;g__Ethanoligenens;s__Ethanoligenens harbinense	d__Bacteria;p__Firmicutes;c__Clostridia;o__Clostridiales;f__Ruminococcaceae;g__Ethanoligenens;s__Ethanoligenens harbinense	GCA_000178115.2	Complete Genome	97.32	0.34	12/27/2010	11
d__Bacteria;p__Firmicutes_A;c__Clostridia;o__Eubacteriales;f__Eubacteriaceae;g__Eubacterium;s__Eubacterium callanderi	d__Bacteria;p__Firmicutes;c__Clostridia;o__Clostridiales;f__Eubacteriaceae;g__Eubacterium;s__Eubacterium limosum	GCA_000152245.2	Complete Genome	99.3	0	11/30/2011	11
d__Bacteria;p__Firmicutes_A;c__Clostridia;o__Eubacteriales;f__Eubacteriaceae;g__Eubacterium;s__Eubacterium limosum	d__Bacteria;p__Firmicutes;c__Clostridia;o__Clostridiales;f__Eubacteriaceae;g__Eubacterium;s__Eubacterium limosum	GCA_000807675.2	Complete Genome	99.3	0	4/3/2017	11
d__Bacteria;p__Firmicutes_A;c__Clostridia;o__Eubacteriales;f__Eubacteriaceae;g__Eubacterium;s__Eubacterium limosum_A	d__Bacteria;p__Firmicutes;c__Clostridia;o__Clostridiales;f__Eubacteriaceae;g__Eubacterium;s__Eubacterium limosum	GCA_001481725.1	Complete Genome	99.3	0	12/23/2015	11
d__Bacteria;p__Firmicutes_A;c__Clostridia;o__Peptostreptococcales;f__Anaerovoracaceae;g__Eubacterium_B;s__Eubacterium_B sulci	d__Bacteria;p__Firmicutes;c__Clostridia;o__Clostridiales;f__Clostridiales Family XIII. Incertae Sedis;g__;s__[Eubacterium] sulci	GCA_001189495.1	Complete Genome	100	0.71	7/31/2015	11
d__Bacteria;p__Firmicutes_A;c__Clostridia;o__Lachnospirales;f__Lachnospiraceae;g__Eubacterium_E;s__Eubacterium_E hallii_A	d__Bacteria;p__Firmicutes;c__Clostridia;o__Clostridiales;f__Eubacteriaceae;g__Eubacterium;s__[Eubacterium] hallii	GCA_900209925.1	Complete Genome	100	1.34	9/19/2017	11
d__Bacteria;p__Firmicutes_A;c__Clostridia;o__Lachnospirales;f__Lachnospiraceae;g__Eubacterium_I;s__Eubacterium_I sp000270305	d__Bacteria;p__Firmicutes;c__Clostridia;o__Clostridiales;f__Clostridiaceae;g__Clostridium;s__	GCA_000270305.1	Complete Genome	98.56	1.72	6/30/2011	11
d__Bacteria;p__Firmicutes;c__Bacilli;o__Exiguobacterales;f__Exiguobacteraceae;g__Exiguobacterium;s__Exiguobacterium profundum	d__Bacteria;p__Firmicutes;c__Bacilli;o__Bacillales;f__;g__Exiguobacterium;s__	GCA_000023045.1	Complete Genome	99.34	0	5/5/2009	11
d__Bacteria;p__Firmicutes;c__Bacilli;o__Exiguobacterales;f__Exiguobacteraceae;g__Exiguobacterium_A;s__Exiguobacterium_A acetylicum	d__Bacteria;p__Firmicutes;c__Bacilli;o__Bacillales;f__;g__Exiguobacterium;s__	GCA_001750115.1	Complete Genome	99.34	0	9/30/2016	11
d__Bacteria;p__Firmicutes;c__Bacilli;o__Exiguobacterales;f__Exiguobacteraceae;g__Exiguobacterium_A;s__Exiguobacterium_A antarcticum	d__Bacteria;p__Firmicutes;c__Bacilli;o__Bacillales;f__;g__Exiguobacterium;s__Exiguobacterium antarcticum	GCA_000299435.1	Complete Genome	98.52	0.33	9/27/2012	11
d__Bacteria;p__Firmicutes;c__Bacilli;o__Exiguobacterales;f__Exiguobacteraceae;g__Exiguobacterium_A;s__Exiguobacterium_A indicum	d__Bacteria;p__Firmicutes;c__Bacilli;o__Bacillales;f__;g__Exiguobacterium;s__	GCA_000496635.1	Complete Genome	100	0	11/12/2013	11
d__Bacteria;p__Firmicutes;c__Bacilli;o__Exiguobacterales;f__Exiguobacteraceae;g__Exiguobacterium_A;s__Exiguobacterium_A sibiricum	d__Bacteria;p__Firmicutes;c__Bacilli;o__Bacillales;f__;g__Exiguobacterium;s__Exiguobacterium sibiricum	GCA_000019905.1	Complete Genome	100	0	4/3/2008	11
d__Bacteria;p__Firmicutes_A;c__Clostridia;o__Tissierellales;f__Ezakiellaceae;g__Ezakiella;s__Ezakiella massiliensis	d__Bacteria;p__Firmicutes;c__Tissierellia;o__;f__;g__Ezakiella;s__Ezakiella massiliensis	GCA_900120165.1	Complete Genome	97.09	0	11/22/2016	11
d__Bacteria;p__Actinobacteriota;c__Actinobacteria;o__Actinomycetales;f__Actinomycetaceae;g__F0332;s__F0332 sp003073475	d__Bacteria;p__Actinobacteria;c__Actinobacteria;o__Actinomycetales;f__Actinomycetaceae;g__Actinotignum;s__	GCA_003073475.1	Complete Genome	99.23	0.42	4/30/2018	11
d__Bacteria;p__Proteobacteria;c__Gammaproteobacteria;o__Francisellales;f__Francisellaceae;g__FDC440;s__FDC440 sp003290445	d__Bacteria;p__Proteobacteria;c__Gammaproteobacteria;o__Thiotrichales;f__Francisellaceae;g__Francisella;s__	GCA_003290445.1	Complete Genome	99.15	1.55	7/9/2018	11
d__Bacteria;p__Firmicutes_A;c__Clostridia;o__Oscillospirales;f__Ruminococcaceae;g__Faecalibacterium;s__Faecalibacterium prausnitzii_C	d__Bacteria;p__Firmicutes;c__Clostridia;o__Clostridiales;f__Ruminococcaceae;g__Faecalibacterium;s__Faecalibacterium prausnitzii	GCA_002734145.1	Complete Genome	100	0	10/27/2017	11
d__Bacteria;p__Firmicutes_A;c__Clostridia;o__Oscillospirales;f__Ruminococcaceae;g__Faecalibacterium;s__Faecalibacterium prausnitzii_G	d__Bacteria;p__Firmicutes;c__Clostridia;o__Clostridiales;f__Ruminococcaceae;g__Faecalibacterium;s__Faecalibacterium prausnitzii	GCA_003293635.1	Complete Genome	100	0	7/9/2018	11
d__Bacteria;p__Firmicutes_A;c__Clostridia;o__Oscillospirales;f__Ruminococcaceae;g__Faecalibacterium;s__Faecalibacterium prausnitzii_K	d__Bacteria;p__Firmicutes;c__Clostridia;o__Clostridiales;f__Ruminococcaceae;g__Faecalibacterium;s__Faecalibacterium prausnitzii	GCA_003312465.1	Complete Genome	100	0	7/11/2018	11
d__Bacteria;p__Firmicutes;c__Bacilli;o__Erysipelotrichales;f__Erysipelotrichaceae;g__Faecalibaculum;s__Faecalibaculum rodentium	d__Bacteria;p__Firmicutes;c__Erysipelotrichia;o__Erysipelotrichales;f__Erysipelotrichaceae;g__Faecalibaculum;s__Faecalibaculum rodentium	GCA_001564455.1	Complete Genome	98.11	1.35	2/22/2016	11
d__Bacteria;p__Firmicutes_A;c__Clostridia;o__Tissierellales;f__Ezakiellaceae;g__Fenollaria;s__Fenollaria massiliensis	d__Bacteria;p__Firmicutes;c__Clostridia;o__Clostridiales;f__Peptostreptococcaceae;g__;s__	GCA_002998695.1	Complete Genome	97.55	0	3/14/2018	11
d__Bacteria;p__Bacteroidota;c__Bacteroidia;o__Bacteroidales;f__Dysgonomonadaceae;g__Fermentimonas;s__Fermentimonas massiliensis	d__Bacteria;p__Bacteroidetes;c__Bacteroidia;o__Bacteroidales;f__Porphyromonadaceae;g__Fermentimonas;s__Fermentimonas caenicola	GCA_000953535.1	Complete Genome	100	0.82	10/15/2014	11
d__Bacteria;p__Proteobacteria;c__Gammaproteobacteria;o__Enterobacterales;f__Shewanellaceae;g__Ferrimonas;s__Ferrimonas balearica	d__Bacteria;p__Proteobacteria;c__Gammaproteobacteria;o__Alteromonadales;f__Ferrimonadaceae;g__Ferrimonas;s__Ferrimonas balearica	GCA_000148645.1	Complete Genome	100	0	9/24/2010	11
d__Bacteria;p__Thermotogota;c__Thermotogae;o__Thermotogales;f__Fervidobacteriaceae;g__Fervidobacterium;s__Fervidobacterium changbaicum	d__Bacteria;p__Thermotogae;c__Thermotogae;o__Thermotogales;f__Fervidobacteriaceae;g__Fervidobacterium;s__Fervidobacterium islandicum	GCA_000767275.3	Complete Genome	96.49	0	4/6/2016	11
d__Bacteria;p__Thermotogota;c__Thermotogae;o__Thermotogales;f__Fervidobacteriaceae;g__Fervidobacterium;s__Fervidobacterium nodosum	d__Bacteria;p__Thermotogae;c__Thermotogae;o__Thermotogales;f__Fervidobacteriaceae;g__Fervidobacterium;s__Fervidobacterium nodosum	GCA_000017545.1	Complete Genome	98.25	0	7/30/2007	11
d__Bacteria;p__Thermotogota;c__Thermotogae;o__Thermotogales;f__Fervidobacteriaceae;g__Fervidobacterium;s__Fervidobacterium pennivorans	d__Bacteria;p__Thermotogae;c__Thermotogae;o__Thermotogales;f__Fervidobacteriaceae;g__Fervidobacterium;s__Fervidobacterium pennivorans	GCA_000235405.3	Complete Genome	98.25	3.51	4/2/2012	11
d__Bacteria;p__Thermotogota;c__Thermotogae;o__Thermotogales;f__Fervidobacteriaceae;g__Fervidobacterium;s__Fervidobacterium pennivorans_A	d__Bacteria;p__Thermotogae;c__Thermotogae;o__Thermotogales;f__Fervidobacteriaceae;g__Fervidobacterium;s__Fervidobacterium pennivorans	GCA_001644665.1	Complete Genome	98.25	0	5/16/2016	11
d__Bacteria;p__Bacteroidota;c__Bacteroidia;o__Cytophagales;f__Spirosomaceae;g__Fibrella;s__Fibrella sp002108455	d__Bacteria;p__Bacteroidetes;c__Cytophagia;o__Cytophagales;f__Cytophagaceae;g__Fibrella;s__	GCA_002108455.1	Complete Genome	100	0.74	4/24/2017	11
d__Bacteria;p__Fibrobacterota;c__Fibrobacteria;o__Fibrobacterales;f__Fibrobacteraceae;g__Fibrobacter;s__Fibrobacter succinogenes	d__Bacteria;p__Fibrobacteres;c__Fibrobacteria;o__Fibrobacterales;f__Fibrobacteraceae;g__Fibrobacter;s__Fibrobacter succinogenes	GCA_000146505.1	Complete Genome	100	1.78	8/6/2010	11
d__Bacteria;p__Firmicutes;c__Bacilli;o__Bacillales;f__Fictibacillaceae;g__Fictibacillus_B;s__Fictibacillus_B arsenicus_B	d__Bacteria;p__Firmicutes;c__Bacilli;o__Bacillales;f__Bacillaceae;g__Fictibacillus;s__Fictibacillus arsenicus	GCA_001642935.2	Complete Genome	98.68	1.55	8/2/2016	11
d__Bacteria;p__Firmicutes;c__Bacilli;o__Bacillales;f__Fictibacillaceae;g__Fictibacillus_B;s__Fictibacillus_B phosphorivorans_A	d__Bacteria;p__Firmicutes;c__Bacilli;o__Bacillales;f__Bacillaceae;g__Fictibacillus;s__Fictibacillus phosphorivorans	GCA_001629705.2	Complete Genome	98.68	0.88	5/6/2016	11
d__Bacteria;p__Firmicutes_A;c__Clostridia;o__Peptostreptococcales;f__Filifactoraceae;g__Filifactor;s__Filifactor alocis	d__Bacteria;p__Firmicutes;c__Clostridia;o__Clostridiales;f__Peptostreptococcaceae;g__Filifactor;s__Filifactor alocis	GCA_000163895.2	Complete Genome	97.9	0.7	1/27/2011	11
d__Bacteria;p__Bacteroidota;c__Bacteroidia;o__Chitinophagales;f__Chitinophagaceae;g__Filimonas;s__Filimonas lacunae	d__Bacteria;p__Bacteroidetes;c__Chitinophagia;o__Chitinophagales;f__Chitinophagaceae;g__Filimonas;s__Filimonas lacunae	GCA_002355595.1	Complete Genome	100	1.31	5/23/2016	11
d__Bacteria;p__Proteobacteria;c__Alphaproteobacteria;o__Rhizobiales;f__Hyphomicrobiaceae;g__Filomicrobium;s__Filomicrobium insigne	d__Bacteria;p__Proteobacteria;c__Alphaproteobacteria;o__Rhizobiales;f__Hyphomicrobiaceae;g__Filomicrobium;s__Candidatus Filomicrobium marinum	GCA_000981565.1	Complete Genome	98.25	0.65	3/21/2015	11
d__Bacteria;p__Armatimonadota;c__Fimbriimonadia;o__Fimbriimonadales;f__Fimbriimonadaceae;g__Fimbriimonas;s__Fimbriimonas ginsengisoli	d__Bacteria;p__Armatimonadetes;c__Fimbriimonadia;o__Fimbriimonadales;f__Fimbriimonadaceae;g__Fimbriimonas;s__Fimbriimonas ginsengisoli	GCA_000724625.1	Complete Genome	93.98	1.85	7/10/2014	11
d__Bacteria;p__Firmicutes_A;c__Clostridia;o__Tissierellales;f__Helcococcaceae;g__Finegoldia;s__Finegoldia magna_H	d__Bacteria;p__Firmicutes;c__Tissierellia;o__Tissierellales;f__Peptoniphilaceae;g__Finegoldia;s__Finegoldia magna	GCA_000010185.1	Complete Genome	99.39	0	2/14/2008	11
d__Bacteria;p__Cyanobacteria;c__Cyanobacteriia;o__Cyanobacteriales;f__Nostocaceae;g__Fischerella;s__Fischerella thermalis	d__Bacteria;p__Cyanobacteria;c__;o__Nostocales;f__Hapalosiphonaceae;g__Fischerella;s__	GCA_001548455.1	Complete Genome	99.76	0.48	12/17/2015	11
d__Bacteria;p__Bacteroidota;c__Bacteroidia;o__Flavobacteriales;f__Flavobacteriaceae;g__Flagellimonas;s__Flagellimonas sp003269425	d__Bacteria;p__Bacteroidetes;c__Flavobacteriia;o__Flavobacteriales;f__Flavobacteriaceae;g__Spongiibacterium;s__	GCA_003269425.1	Complete Genome	99.01	0.17	6/28/2018	11
d__Bacteria;p__Bacteroidota;c__Bacteroidia;o__Cytophagales;f__Flammeovirgaceae;g__Flammeovirga;s__Flammeovirga sp001682195	d__Bacteria;p__Bacteroidetes;c__Cytophagia;o__Cytophagales;f__Flammeovirgaceae;g__Flammeovirga;s__	GCA_001682195.1	Complete Genome	98.36	1.77	7/8/2016	11
d__Bacteria;p__Bacteroidota;c__Bacteroidia;o__Chitinophagales;f__Chitinophagaceae;g__Flavisolibacter_B;s__Flavisolibacter_B tropicus	d__Bacteria;p__Bacteroidetes;c__Chitinophagia;o__Chitinophagales;f__Chitinophagaceae;g__Flavisolibacter;s__Flavisolibacter tropicus	GCA_001644645.1	Complete Genome	100	0.52	5/16/2016	11
d__Bacteria;p__Bacteroidota;c__Bacteroidia;o__Flavobacteriales;f__Flavobacteriaceae;g__Flavivirga;s__Flavivirga eckloniae	d__Bacteria;p__Bacteroidetes;c__Flavobacteriia;o__Flavobacteriales;f__Flavobacteriaceae;g__Flavivirga;s__Flavivirga eckloniae	GCA_002886045.1	Complete Genome	99.34	2.49	1/17/2018	11
d__Bacteria;p__Bacteroidota;c__Bacteroidia;o__Flavobacteriales;f__Flavobacteriaceae;g__Flavobacterium;s__Flavobacterium anhuiense	d__Bacteria;p__Bacteroidetes;c__Flavobacteriia;o__Flavobacteriales;f__Flavobacteriaceae;g__Flavobacterium;s__Flavobacterium johnsoniae	GCA_001705175.1	Complete Genome	99.56	0.19	8/16/2016	11
d__Bacteria;p__Bacteroidota;c__Bacteroidia;o__Flavobacteriales;f__Flavobacteriaceae;g__Flavobacterium;s__Flavobacterium branchiophilum	d__Bacteria;p__Bacteroidetes;c__Flavobacteriia;o__Flavobacteriales;f__Flavobacteriaceae;g__Flavobacterium;s__Flavobacterium branchiophilum	GCA_000253275.1	Complete Genome	98.59	0.71	9/6/2011	11
d__Bacteria;p__Bacteroidota;c__Bacteroidia;o__Flavobacteriales;f__Flavobacteriaceae;g__Flavobacterium;s__Flavobacterium columnare	d__Bacteria;p__Bacteroidetes;c__Flavobacteriia;o__Flavobacteriales;f__Flavobacteriaceae;g__Flavobacterium;s__Flavobacterium columnare	GCA_000240075.2	Complete Genome	99.65	0.53	1/19/2012	11
d__Bacteria;p__Bacteroidota;c__Bacteroidia;o__Flavobacteriales;f__Flavobacteriaceae;g__Flavobacterium;s__Flavobacterium columnare_A	d__Bacteria;p__Bacteroidetes;c__Flavobacteriia;o__Flavobacteriales;f__Flavobacteriaceae;g__Flavobacterium;s__Flavobacterium columnare	GCA_001534645.1	Complete Genome	99.65	0.18	1/25/2016	11
d__Bacteria;p__Bacteroidota;c__Bacteroidia;o__Flavobacteriales;f__Flavobacteriaceae;g__Flavobacterium;s__Flavobacterium commune	d__Bacteria;p__Bacteroidetes;c__Flavobacteriia;o__Flavobacteriales;f__Flavobacteriaceae;g__Flavobacterium;s__Flavobacterium commune	GCA_001857965.1	Complete Genome	99.65	0.43	10/31/2016	11
d__Bacteria;p__Bacteroidota;c__Bacteroidia;o__Flavobacteriales;f__Flavobacteriaceae;g__Flavobacterium;s__Flavobacterium crassostreae	d__Bacteria;p__Bacteroidetes;c__Flavobacteriia;o__Flavobacteriales;f__Flavobacteriaceae;g__Flavobacterium;s__Flavobacterium crassostreae	GCA_001831475.1	Complete Genome	99.65	0.88	10/24/2016	11
d__Bacteria;p__Bacteroidota;c__Bacteroidia;o__Flavobacteriales;f__Flavobacteriaceae;g__Flavobacterium;s__Flavobacterium faecale	d__Bacteria;p__Bacteroidetes;c__Flavobacteriia;o__Flavobacteriales;f__Flavobacteriaceae;g__Flavobacterium;s__Flavobacterium faecale	GCA_003076455.1	Complete Genome	99.29	0.27	5/1/2018	11
d__Bacteria;p__Bacteroidota;c__Bacteroidia;o__Flavobacteriales;f__Flavobacteriaceae;g__Flavobacterium;s__Flavobacterium gilvum	d__Bacteria;p__Bacteroidetes;c__Flavobacteriia;o__Flavobacteriales;f__Flavobacteriaceae;g__Flavobacterium;s__Flavobacterium gilvum	GCA_001761465.1	Complete Genome	98.94	0.68	10/12/2016	11
d__Bacteria;p__Bacteroidota;c__Bacteroidia;o__Flavobacteriales;f__Flavobacteriaceae;g__Flavobacterium;s__Flavobacterium indicum	d__Bacteria;p__Bacteroidetes;c__Flavobacteriia;o__Flavobacteriales;f__Flavobacteriaceae;g__Flavobacterium;s__Flavobacterium indicum	GCA_000455605.1	Complete Genome	99.29	0.07	3/15/2012	11
d__Bacteria;p__Bacteroidota;c__Bacteroidia;o__Flavobacteriales;f__Flavobacteriaceae;g__Flavobacterium;s__Flavobacterium johnsoniae	d__Bacteria;p__Bacteroidetes;c__Flavobacteriia;o__Flavobacteriales;f__Flavobacteriaceae;g__Flavobacterium;s__Flavobacterium johnsoniae	GCA_000016645.1	Complete Genome	99.65	0.14	5/1/2007	11
d__Bacteria;p__Bacteroidota;c__Bacteroidia;o__Flavobacteriales;f__Flavobacteriaceae;g__Flavobacterium;s__Flavobacterium psychrophilum	d__Bacteria;p__Bacteroidetes;c__Flavobacteriia;o__Flavobacteriales;f__Flavobacteriaceae;g__Flavobacterium;s__Flavobacterium psychrophilum	GCA_000767095.1	Complete Genome	99.12	0.44	10/16/2014	11
d__Bacteria;p__Bacteroidota;c__Bacteroidia;o__Flavobacteriales;f__Flavobacteriaceae;g__Flavobacterium;s__Flavobacterium psychrophilum_A	d__Bacteria;p__Bacteroidetes;c__Flavobacteriia;o__Flavobacteriales;f__Flavobacteriaceae;g__Flavobacterium;s__Flavobacterium psychrophilum	GCA_001708385.1	Complete Genome	99.65	0.35	8/23/2016	11
d__Bacteria;p__Bacteroidota;c__Bacteroidia;o__Flavobacteriales;f__Flavobacteriaceae;g__Flavobacterium;s__Flavobacterium sp003055625	d__Bacteria;p__Bacteroidetes;c__Flavobacteriia;o__Flavobacteriales;f__Flavobacteriaceae;g__Flavobacterium;s__	GCA_003055625.1	Complete Genome	99.53	0.37	4/18/2018	11
d__Bacteria;p__Bacteroidota;c__Bacteroidia;o__Flavobacteriales;f__Flavobacteriaceae;g__Flavobacterium;s__Flavobacterium sp003076475	d__Bacteria;p__Bacteroidetes;c__Flavobacteriia;o__Flavobacteriales;f__Flavobacteriaceae;g__Flavobacterium;s__	GCA_003076475.1	Complete Genome	99.29	0.82	5/1/2018	11
d__Bacteria;p__Bacteroidota;c__Bacteroidia;o__Flavobacteriales;f__Flavobacteriaceae;g__Flavobacterium;s__Flavobacterium sp003096035	d__Bacteria;p__Bacteroidetes;c__Flavobacteriia;o__Flavobacteriales;f__Flavobacteriaceae;g__Flavobacterium;s__	GCA_003096035.1	Complete Genome	99.29	0.53	5/7/2018	11
d__Bacteria;p__Bacteroidota;c__Bacteroidia;o__Flavobacteriales;f__Flavobacteriaceae;g__Flavobacterium;s__Flavobacterium sp003097535	d__Bacteria;p__Bacteroidetes;c__Flavobacteriia;o__Flavobacteriales;f__Flavobacteriaceae;g__Flavobacterium;s__	GCA_003097535.1	Complete Genome	99.18	0.35	5/8/2018	11
d__Bacteria;p__Bacteroidota;c__Bacteroidia;o__Flavobacteriales;f__Flavobacteriaceae;g__Flavobacterium;s__Flavobacterium sp003122385	d__Bacteria;p__Bacteroidetes;c__Flavobacteriia;o__Flavobacteriales;f__Flavobacteriaceae;g__Flavobacterium;s__	GCA_003122385.1	Complete Genome	99.65	0.55	5/14/2018	11
d__Bacteria;p__Bacteroidota;c__Bacteroidia;o__Flavobacteriales;f__Flavobacteriaceae;g__Flavobacterium;s__Flavobacterium sp003148385	d__Bacteria;p__Bacteroidetes;c__Flavobacteriia;o__Flavobacteriales;f__Flavobacteriaceae;g__Flavobacterium;s__	GCA_003148385.1	Complete Genome	98.22	0.82	5/23/2018	11
d__Bacteria;p__Bacteroidota;c__Bacteroidia;o__Flavobacteriales;f__Flavobacteriaceae;g__Flavobacterium;s__Flavobacterium sp003312915	d__Bacteria;p__Bacteroidetes;c__Flavobacteriia;o__Flavobacteriales;f__Flavobacteriaceae;g__Flavobacterium;s__	GCA_003312915.1	Complete Genome	99.65	0.19	7/11/2018	11
d__Bacteria;p__Firmicutes_A;c__Clostridia;o__Oscillospirales;f__Oscillospiraceae;g__Flavonifractor;s__Flavonifractor plautii	d__Bacteria;p__Firmicutes;c__Clostridia;o__Clostridiales;f__;g__Flavonifractor;s__Flavonifractor plautii	GCA_001688625.2	Complete Genome	99.33	0.13	4/5/2017	11
d__Bacteria;p__Chloroflexota;c__Anaerolineae;o__Anaerolineales;f__Anaerolineaceae;g__Flexilinea;s__Flexilinea sp001717545	d__Bacteria;p__Chloroflexi;c__Anaerolineae;o__Anaerolineales;f__Anaerolineaceae;g__;s__	GCA_001717545.1	Complete Genome	91.82	3.64	8/31/2016	11
d__Bacteria;p__Deferribacterota;c__Deferribacteres;o__Deferribacterales;f__Flexistipitaceae;g__Flexistipes;s__Flexistipes sinusarabici	d__Bacteria;p__Deferribacteres;c__Deferribacteres;o__Deferribacterales;f__Deferribacteraceae;g__Flexistipes;s__Flexistipes sinusarabici	GCA_000218625.1	Complete Genome	99.14	0.86	6/15/2011	11
d__Bacteria;p__Bacteroidota;c__Bacteroidia;o__Flavobacteriales;f__Crocinitomicaceae;g__Fluviicola;s__Fluviicola riflensis	d__Bacteria;p__Bacteroidetes;c__Flavobacteriia;o__Flavobacteriales;f__Crocinitomicaceae;g__Fluviicola;s__Candidatus Fluviicola riflensis	GCA_002243285.1	Complete Genome	100	0	8/8/2017	11
d__Bacteria;p__Bacteroidota;c__Bacteroidia;o__Flavobacteriales;f__Crocinitomicaceae;g__Fluviicola;s__Fluviicola taffensis	d__Bacteria;p__Bacteroidetes;c__Flavobacteriia;o__Flavobacteriales;f__Crocinitomicaceae;g__Fluviicola;s__Fluviicola taffensis	GCA_000194605.1	Complete Genome	100	0	3/31/2011	11
d__Bacteria;p__Proteobacteria;c__Alphaproteobacteria;o__Pelagibacterales;f__Pelagibacteraceae;g__Fonsibacter;s__Fonsibacter ubiquis	d__Bacteria;p__Proteobacteria;c__Alphaproteobacteria;o__Pelagibacterales;f__;g__Candidatus Fonsibacter;s__Candidatus Fonsibacter ubiquis	GCA_002688585.1	Complete Genome	100	0	10/24/2017	11
d__Bacteria;p__Proteobacteria;c__Gammaproteobacteria;o__Francisellales;f__Francisellaceae;g__Francisella;s__Francisella halioticida	d__Bacteria;p__Proteobacteria;c__Gammaproteobacteria;o__Thiotrichales;f__Francisellaceae;g__Francisella;s__Francisella halioticida	GCA_002211785.1	Complete Genome	98.79	4.01	6/30/2017	11
d__Bacteria;p__Proteobacteria;c__Gammaproteobacteria;o__Francisellales;f__Francisellaceae;g__Francisella;s__Francisella hispaniensis	d__Bacteria;p__Proteobacteria;c__Gammaproteobacteria;o__Thiotrichales;f__Francisellaceae;g__Francisella;s__Francisella tularensis	GCA_000195555.1	Complete Genome	99.41	0.62	4/8/2011	11
d__Bacteria;p__Proteobacteria;c__Gammaproteobacteria;o__Francisellales;f__Francisellaceae;g__Francisella;s__Francisella noatunensis	d__Bacteria;p__Proteobacteria;c__Gammaproteobacteria;o__Thiotrichales;f__Francisellaceae;g__Francisella;s__Francisella noatunensis	GCA_000262205.1	Complete Genome	99.74	0	5/10/2012	11
d__Bacteria;p__Proteobacteria;c__Gammaproteobacteria;o__Francisellales;f__Francisellaceae;g__Francisella;s__Francisella persica	d__Bacteria;p__Proteobacteria;c__Gammaproteobacteria;o__Thiotrichales;f__Francisellaceae;g__Francisella;s__Francisella persica	GCA_001275365.1	Complete Genome	93.17	0	8/27/2015	11
d__Bacteria;p__Proteobacteria;c__Gammaproteobacteria;o__Francisellales;f__Francisellaceae;g__Francisella;s__Francisella philomiragia	d__Bacteria;p__Proteobacteria;c__Gammaproteobacteria;o__Thiotrichales;f__Francisellaceae;g__Francisella;s__Francisella philomiragia	GCA_000833195.1	Complete Genome	99.82	0.14	2/6/2015	11
d__Bacteria;p__Proteobacteria;c__Gammaproteobacteria;o__Francisellales;f__Francisellaceae;g__Francisella;s__Francisella sp000219045	d__Bacteria;p__Proteobacteria;c__Gammaproteobacteria;o__Thiotrichales;f__Francisellaceae;g__Francisella;s__	GCA_000219045.1	Complete Genome	99.27	0.06	6/20/2011	11
d__Bacteria;p__Proteobacteria;c__Gammaproteobacteria;o__Francisellales;f__Francisellaceae;g__Francisella;s__Francisella sp000764555	d__Bacteria;p__Proteobacteria;c__Gammaproteobacteria;o__Thiotrichales;f__Francisellaceae;g__Francisella;s__	GCA_000764555.1	Complete Genome	98.71	0.75	10/8/2014	11
d__Bacteria;p__Proteobacteria;c__Gammaproteobacteria;o__Francisellales;f__Francisellaceae;g__Francisella;s__Francisella sp001879645	d__Bacteria;p__Proteobacteria;c__Gammaproteobacteria;o__Thiotrichales;f__Francisellaceae;g__Francisella;s__	GCA_001879645.1	Complete Genome	99.07	0.1	11/16/2016	11
d__Bacteria;p__Proteobacteria;c__Gammaproteobacteria;o__Francisellales;f__Francisellaceae;g__Francisella;s__Francisella sp001895265	d__Bacteria;p__Proteobacteria;c__Gammaproteobacteria;o__Thiotrichales;f__Francisellaceae;g__Francisella;s__	GCA_001895265.1	Complete Genome	99.46	0.08	12/9/2016	11
d__Bacteria;p__Proteobacteria;c__Gammaproteobacteria;o__Francisellales;f__Francisellaceae;g__Francisella;s__Francisella tularensis	d__Bacteria;p__Proteobacteria;c__Gammaproteobacteria;o__Thiotrichales;f__Francisellaceae;g__Francisella;s__Francisella tularensis	GCA_000014605.1	Complete Genome	99.82	0.41	9/20/2006	11
d__Bacteria;p__Actinobacteriota;c__Actinobacteria;o__Frankiales;f__Frankiaceae;g__Frankia;s__Frankia alni	d__Bacteria;p__Actinobacteria;c__Actinobacteria;o__Frankiales;f__Frankiaceae;g__Frankia;s__Frankia alni	GCA_000058485.1	Complete Genome	99.65	1.09	8/3/2006	11
d__Bacteria;p__Actinobacteriota;c__Actinobacteria;o__Frankiales;f__Frankiaceae;g__Frankia;s__Frankia casuarinae	d__Bacteria;p__Actinobacteria;c__Actinobacteria;o__Frankiales;f__Frankiaceae;g__Frankia;s__Frankia casuarinae	GCA_000013345.1	Complete Genome	99.59	1.31	2/6/2006	11
d__Bacteria;p__Actinobacteriota;c__Actinobacteria;o__Frankiales;f__Frankiaceae;g__Frankia;s__Frankia inefficax	d__Bacteria;p__Actinobacteria;c__Actinobacteria;o__Frankiales;f__Frankiaceae;g__Frankia;s__Frankia inefficax	GCA_000166135.1	Complete Genome	100	0.82	11/5/2010	11
d__Bacteria;p__Actinobacteriota;c__Actinobacteria;o__Frankiales;f__Frankiaceae;g__Frankia;s__Frankia sp000018005	d__Bacteria;p__Actinobacteria;c__Actinobacteria;o__Frankiales;f__Frankiaceae;g__Frankia;s__	GCA_000018005.1	Complete Genome	100	2.99	10/10/2007	11
d__Bacteria;p__Actinobacteriota;c__Actinobacteria;o__Frankiales;f__Frankiaceae;g__Frankia_A;s__Frankia_A coriariae	d__Bacteria;p__Actinobacteria;c__Actinobacteria;o__Frankiales;f__Frankiaceae;g__Frankia;s__	GCA_000177615.2	Complete Genome	98.36	0.55	6/6/2011	11
d__Bacteria;p__Proteobacteria;c__Gammaproteobacteria;o__Xanthomonadales;f__Rhodanobacteraceae;g__Frateuria;s__Frateuria aurantia	d__Bacteria;p__Proteobacteria;c__Gammaproteobacteria;o__Xanthomonadales;f__Rhodanobacteraceae;g__Frateuria;s__Frateuria aurantia	GCA_000242255.3	Complete Genome	98.68	0.79	3/2/2012	11
d__Bacteria;p__Proteobacteria;c__Gammaproteobacteria;o__Enterobacterales;f__Enterobacteriaceae;g__Frischella;s__Frischella perrara	d__Bacteria;p__Proteobacteria;c__Gammaproteobacteria;o__Orbales;f__Orbaceae;g__Frischella;s__Frischella perrara	GCA_000807275.1	Complete Genome	98.31	0.56	12/23/2014	11
d__Bacteria;p__Actinobacteriota;c__Actinobacteria;o__Actinomycetales;f__Microbacteriaceae;g__Frondihabitans;s__Frondihabitans sp001577365	d__Bacteria;p__Actinobacteria;c__Actinobacteria;o__Micrococcales;f__Microbacteriaceae;g__Frondihabitans;s__	GCA_001577365.1	Complete Genome	96.74	3.2	2/29/2016	11
d__Bacteria;p__Planctomycetota;c__Planctomycetes;o__Planctomycetales;f__Planctomycetaceae;g__Fuerstia;s__Fuerstia marisgermanicae	d__Bacteria;p__Planctomycetes;c__Planctomycetia;o__Planctomycetales;f__Planctomycetaceae;g__Fuerstia;s__Fuerstia marisgermanicae	GCA_001983935.1	Complete Genome	96.6	1.11	2/3/2017	11
d__Bacteria;p__Fusobacteriota;c__Fusobacteriia;o__Fusobacteriales;f__Fusobacteriaceae;g__Fusobacterium;s__Fusobacterium animalis	d__Bacteria;p__Fusobacteria;c__Fusobacteriia;o__Fusobacteriales;f__Fusobacteriaceae;g__Fusobacterium;s__Fusobacterium nucleatum	GCA_002211645.1	Complete Genome	100	0	6/30/2017	11
d__Bacteria;p__Fusobacteriota;c__Fusobacteriia;o__Fusobacteriales;f__Fusobacteriaceae;g__Fusobacterium;s__Fusobacterium hwasookii	d__Bacteria;p__Fusobacteria;c__Fusobacteriia;o__Fusobacteriales;f__Fusobacteriaceae;g__Fusobacterium;s__Fusobacterium hwasookii	GCA_001455085.1	Complete Genome	100	0	12/2/2015	11
d__Bacteria;p__Fusobacteriota;c__Fusobacteriia;o__Fusobacteriales;f__Fusobacteriaceae;g__Fusobacterium;s__Fusobacterium nucleatum	d__Bacteria;p__Fusobacteria;c__Fusobacteriia;o__Fusobacteriales;f__Fusobacteriaceae;g__Fusobacterium;s__Fusobacterium nucleatum	GCA_003019785.1	Complete Genome	100	0.16	3/26/2018	11
d__Bacteria;p__Fusobacteriota;c__Fusobacteriia;o__Fusobacteriales;f__Fusobacteriaceae;g__Fusobacterium;s__Fusobacterium periodonticum_C	d__Bacteria;p__Fusobacteria;c__Fusobacteriia;o__Fusobacteriales;f__Fusobacteriaceae;g__Fusobacterium;s__Fusobacterium periodonticum	GCA_002763815.1	Complete Genome	100	0.72	11/13/2017	11
d__Bacteria;p__Fusobacteriota;c__Fusobacteriia;o__Fusobacteriales;f__Fusobacteriaceae;g__Fusobacterium;s__Fusobacterium periodonticum_D	d__Bacteria;p__Fusobacteria;c__Fusobacteriia;o__Fusobacteriales;f__Fusobacteriaceae;g__Fusobacterium;s__Fusobacterium periodonticum	GCA_002763875.1	Complete Genome	99.44	0.56	11/13/2017	11
d__Bacteria;p__Fusobacteriota;c__Fusobacteriia;o__Fusobacteriales;f__Fusobacteriaceae;g__Fusobacterium;s__Fusobacterium polymorphum	d__Bacteria;p__Fusobacteria;c__Fusobacteriia;o__Fusobacteriales;f__Fusobacteriaceae;g__Fusobacterium;s__Fusobacterium nucleatum	GCA_001433955.1	Complete Genome	100	0	11/6/2015	11
d__Bacteria;p__Fusobacteriota;c__Fusobacteriia;o__Fusobacteriales;f__Fusobacteriaceae;g__Fusobacterium;s__Fusobacterium vincentii	d__Bacteria;p__Fusobacteria;c__Fusobacteriia;o__Fusobacteriales;f__Fusobacteriaceae;g__Fusobacterium;s__Fusobacterium nucleatum	GCA_002764055.1	Complete Genome	100	0	11/13/2017	11
d__Bacteria;p__Fusobacteriota;c__Fusobacteriia;o__Fusobacteriales;f__Fusobacteriaceae;g__Fusobacterium_A;s__Fusobacterium_A mortiferum	d__Bacteria;p__Fusobacteria;c__Fusobacteriia;o__Fusobacteriales;f__Fusobacteriaceae;g__Fusobacterium;s__Fusobacterium mortiferum	GCA_003019315.1	Complete Genome	98.88	1.12	3/26/2018	11
d__Bacteria;p__Fusobacteriota;c__Fusobacteriia;o__Fusobacteriales;f__Fusobacteriaceae;g__Fusobacterium_A;s__Fusobacterium_A ulcerans	d__Bacteria;p__Fusobacteria;c__Fusobacteriia;o__Fusobacteriales;f__Fusobacteriaceae;g__Fusobacterium;s__Fusobacterium ulcerans	GCA_900478315.1	Complete Genome	100	2.25	6/18/2018	11
d__Bacteria;p__Fusobacteriota;c__Fusobacteriia;o__Fusobacteriales;f__Fusobacteriaceae;g__Fusobacterium_A;s__Fusobacterium_A varium_A	d__Bacteria;p__Fusobacteria;c__Fusobacteriia;o__Fusobacteriales;f__Fusobacteriaceae;g__Fusobacterium;s__Fusobacterium varium	GCA_002356455.1	Complete Genome	100	2.25	9/18/2017	11
d__Bacteria;p__Fusobacteriota;c__Fusobacteriia;o__Fusobacteriales;f__Fusobacteriaceae;g__Fusobacterium_A;s__Fusobacterium_A varium_B	d__Bacteria;p__Fusobacteria;c__Fusobacteriia;o__Fusobacteriales;f__Fusobacteriaceae;g__Fusobacterium;s__Fusobacterium varium	GCA_003019655.1	Complete Genome	100	1.12	3/26/2018	11
d__Bacteria;p__Fusobacteriota;c__Fusobacteriia;o__Fusobacteriales;f__Fusobacteriaceae;g__Fusobacterium_C;s__Fusobacterium_C gonidiaformans	d__Bacteria;p__Fusobacteria;c__Fusobacteriia;o__Fusobacteriales;f__Fusobacteriaceae;g__Fusobacterium;s__Fusobacterium gonidiaformans	GCA_003019695.1	Complete Genome	100	0	3/26/2018	11
d__Bacteria;p__Fusobacteriota;c__Fusobacteriia;o__Fusobacteriales;f__Fusobacteriaceae;g__Fusobacterium_C;s__Fusobacterium_C necrophorum	d__Bacteria;p__Fusobacteria;c__Fusobacteriia;o__Fusobacteriales;f__Fusobacteriaceae;g__Fusobacterium;s__Fusobacterium necrophorum	GCA_003019715.1	Complete Genome	100	0	3/26/2018	11
d__Bacteria;p__Proteobacteria;c__Gammaproteobacteria;o__Enterobacterales;f__Enterobacteriaceae;g__GCF-000287335;s__GCF-000287335 sp000287335	d__Bacteria;p__Proteobacteria;c__Gammaproteobacteria;o__Enterobacterales;f__Enterobacteriaceae;g__;s__	GCA_000287335.1	Complete Genome	100	0	8/13/2012	11
d__Bacteria;p__Proteobacteria;c__Gammaproteobacteria;o__Enterobacterales;f__Enterobacteriaceae;g__GCF-000287355;s__GCF-000287355 sp000287355	d__Bacteria;p__Proteobacteria;c__Gammaproteobacteria;o__Enterobacterales;f__Enterobacteriaceae;g__;s__	GCA_000287355.1	Complete Genome	98.75	1.25	8/13/2012	11
d__Bacteria;p__Firmicutes;c__Bacilli;o__Mycoplasmatales;f__GCF-1484045;g__GCF-1484045;s__GCF-1484045 sp001484045	d__Bacteria;p__Tenericutes;c__Mollicutes;o__Mycoplasmatales;f__Mycoplasmataceae;g__Mycoplasma;s__	GCA_001484045.1	Complete Genome	90.23	0.38	1/4/2016	4
d__Bacteria;p__Proteobacteria;c__Gammaproteobacteria;o__Enterobacterales;f__Enterobacteriaceae;g__GCF-900161835;s__GCF-900161835 sp900161835	d__Bacteria;p__Proteobacteria;c__Gammaproteobacteria;o__Enterobacterales;f__Pectobacteriaceae;g__Sodalis;s__	GCA_900161835.1	Complete Genome	97.53	0	9/29/2017	11
d__Bacteria;p__Proteobacteria;c__Gammaproteobacteria;o__Thiomicrospirales;f__Thioglobaceae;g__GCF1875585;s__GCF1875585 sp001547755	d__Bacteria;p__Proteobacteria;c__Gammaproteobacteria;o__;f__;g__;s__	GCA_001547755.1	Complete Genome	98.68	0	10/6/2015	11
d__Bacteria;p__Proteobacteria;c__Gammaproteobacteria;o__Burkholderiales;f__Burkholderiaceae;g__GJ-E10;s__GJ-E10 sp000828975	d__Bacteria;p__Proteobacteria;c__Betaproteobacteria;o__Burkholderiales;f__;g__;s__	GCA_000828975.1	Complete Genome	99.38	0	11/15/2014	11
d__Bacteria;p__Proteobacteria;c__Gammaproteobacteria;o__Burkholderiales;f__UKL13-2;g__GR16-43;s__GR16-43 sp001953215	d__Bacteria;p__Proteobacteria;c__Betaproteobacteria;o__;f__;g__;s__	GCA_001953215.1	Complete Genome	99.37	0.47	1/17/2017	11
d__Bacteria;p__Proteobacteria;c__Alphaproteobacteria;o__Sphingomonadales;f__Sphingomonadaceae;g__Ga0077559;s__Ga0077559 sp001889025	d__Bacteria;p__Proteobacteria;c__Alphaproteobacteria;o__Sphingomonadales;f__Sphingomonadaceae;g__Sphingopyxis;s__	GCA_001889025.1	Complete Genome	98.05	0.85	12/5/2016	11
d__Bacteria;p__Proteobacteria;c__Gammaproteobacteria;o__Enterobacterales;f__Pasteurellaceae;g__Gallibacterium;s__Gallibacterium anatis	d__Bacteria;p__Proteobacteria;c__Gammaproteobacteria;o__Pasteurellales;f__Pasteurellaceae;g__Gallibacterium;s__Gallibacterium anatis	GCA_000209675.1	Complete Genome	100	0	4/26/2011	11
d__Bacteria;p__Proteobacteria;c__Gammaproteobacteria;o__Burkholderiales;f__Gallionellaceae;g__Gallionella;s__Gallionella capsiferriformans	d__Bacteria;p__Proteobacteria;c__Betaproteobacteria;o__Nitrosomonadales;f__Gallionellaceae;g__Gallionella;s__Gallionella capsiferriformans	GCA_000145255.1	Complete Genome	99.37	0.78	8/11/2010	11
d__Bacteria;p__Firmicutes;c__Bacilli;o__Staphylococcales;f__Gemellaceae;g__Gemella;s__Gemella massiliensis	d__Bacteria;p__Firmicutes;c__Bacilli;o__Bacillales;f__;g__Gemella;s__	GCA_001553915.1	Complete Genome	98.28	0	2/9/2016	11
d__Bacteria;p__Firmicutes;c__Bacilli;o__Staphylococcales;f__Gemellaceae;g__Gemella;s__Gemella morbillorum	d__Bacteria;p__Firmicutes;c__Bacilli;o__Bacillales;f__;g__Gemella;s__Gemella morbillorum	GCA_900476045.1	Complete Genome	98.56	0	6/17/2018	11
d__Bacteria;p__Verrucomicrobiota;c__Verrucomicrobiae;o__Opitutales;f__Opitutaceae;g__Geminisphaera;s__Geminisphaera sp000242935	d__Bacteria;p__Verrucomicrobia;c__Opitutae;o__Opitutales;f__Opitutaceae;g__;s__	GCA_000242935.3	Complete Genome	100	0.23	1/13/2014	11
d__Bacteria;p__Cyanobacteria;c__Cyanobacteriia;o__Cyanobacteriales;f__Cyanobacteriaceae;g__Geminocystis;s__Geminocystis aponinum	d__Bacteria;p__Cyanobacteria;c__;o__Chroococcales;f__Cyanobacteriaceae;g__Cyanobacterium;s__Cyanobacterium aponinum	GCA_000317675.1	Complete Genome	99.45	0	12/7/2012	11
d__Bacteria;p__Cyanobacteria;c__Cyanobacteriia;o__Cyanobacteriales;f__Cyanobacteriaceae;g__Geminocystis;s__Geminocystis sp001548095	d__Bacteria;p__Cyanobacteria;c__;o__Chroococcales;f__Chroococcaceae;g__Geminocystis;s__	GCA_001548095.1	Complete Genome	99.78	0.44	3/18/2015	11
d__Bacteria;p__Cyanobacteria;c__Cyanobacteriia;o__Cyanobacteriales;f__Cyanobacteriaceae;g__Geminocystis;s__Geminocystis sp001548115	d__Bacteria;p__Cyanobacteria;c__;o__Chroococcales;f__Chroococcaceae;g__Geminocystis;s__	GCA_001548115.1	Complete Genome	99.78	0.07	3/18/2015	11
d__Bacteria;p__Gemmatimonadota;c__Gemmatimonadetes;o__Gemmatimonadales;f__Gemmatimonadaceae;g__Gemmatimonas;s__Gemmatimonas aurantiaca	d__Bacteria;p__Gemmatimonadetes;c__Gemmatimonadetes;o__Gemmatimonadales;f__Gemmatimonadaceae;g__Gemmatimonas;s__Gemmatimonas aurantiaca	GCA_000010305.1	Complete Genome	98.9	4.4	4/1/2009	11
d__Bacteria;p__Gemmatimonadota;c__Gemmatimonadetes;o__Gemmatimonadales;f__Gemmatimonadaceae;g__Gemmatimonas;s__Gemmatimonas phototrophica	d__Bacteria;p__Gemmatimonadetes;c__Gemmatimonadetes;o__Gemmatimonadales;f__Gemmatimonadaceae;g__Gemmatimonas;s__Gemmatimonas phototrophica	GCA_000695095.2	Complete Genome	98.9	3.3	4/6/2016	11
d__Bacteria;p__Gemmatimonadota;c__Gemmatimonadetes;o__Gemmatimonadales;f__Gemmatimonadaceae;g__Gemmatirosa;s__Gemmatirosa kalamazoonesis	d__Bacteria;p__Gemmatimonadetes;c__Gemmatimonadetes;o__Gemmatimonadales;f__Gemmatimonadaceae;g__Gemmatirosa;s__Gemmatirosa kalamazoonesis	GCA_000522985.1	Complete Genome	98.35	2.2	1/22/2014	11
d__Bacteria;p__Desulfuromonadota;c__Desulfuromonadia;o__Desulfuromonadales;f__Geoalkalibacteraceae;g__Geoalkalibacter_A;s__Geoalkalibacter_A subterraneus	d__Bacteria;p__Proteobacteria;c__Deltaproteobacteria;o__Desulfuromonadales;f__Geobacteraceae;g__Geoalkalibacter;s__Geoalkalibacter subterraneus	GCA_000827125.1	Complete Genome	99.35	2.15	1/21/2015	11
d__Bacteria;p__Firmicutes;c__Bacilli;o__Bacillales;f__Anoxybacillaceae;g__Geobacillus;s__Geobacillus lituanicus	d__Bacteria;p__Firmicutes;c__Bacilli;o__Bacillales;f__Bacillaceae;g__Geobacillus;s__	GCA_001028085.1	Complete Genome	99.44	0	6/15/2015	11
d__Bacteria;p__Firmicutes;c__Bacilli;o__Bacillales;f__Anoxybacillaceae;g__Geobacillus;s__Geobacillus sp000445995	d__Bacteria;p__Firmicutes;c__Bacilli;o__Bacillales;f__Bacillaceae;g__Geobacillus;s__	GCA_000445995.2	Complete Genome	98.87	1.39	11/18/2013	11
d__Bacteria;p__Firmicutes;c__Bacilli;o__Bacillales;f__Anoxybacillaceae;g__Geobacillus;s__Geobacillus stearothermophilus	d__Bacteria;p__Firmicutes;c__Bacilli;o__Bacillales;f__Bacillaceae;g__Geobacillus;s__Geobacillus stearothermophilus	GCA_002300135.1	Complete Genome	98.88	0.09	9/13/2017	11
d__Bacteria;p__Firmicutes;c__Bacilli;o__Bacillales;f__Anoxybacillaceae;g__Geobacillus;s__Geobacillus subterraneus	d__Bacteria;p__Firmicutes;c__Bacilli;o__Bacillales;f__Bacillaceae;g__Geobacillus;s__Geobacillus subterraneus	GCA_001618685.1	Complete Genome	99.44	0	4/12/2016	11
d__Bacteria;p__Firmicutes;c__Bacilli;o__Bacillales;f__Anoxybacillaceae;g__Geobacillus;s__Geobacillus thermocatenulatus	d__Bacteria;p__Firmicutes;c__Bacilli;o__Bacillales;f__Bacillaceae;g__Geobacillus;s__Geobacillus thermocatenulatus	GCA_002243665.1	Complete Genome	99.44	2.16	8/8/2017	11
d__Bacteria;p__Firmicutes;c__Bacilli;o__Bacillales;f__Anoxybacillaceae;g__Geobacillus;s__Geobacillus thermodenitrificans	d__Bacteria;p__Firmicutes;c__Bacilli;o__Bacillales;f__Bacillaceae;g__Geobacillus;s__Geobacillus thermodenitrificans	GCA_000015745.1	Complete Genome	99.44	0	3/29/2007	11
d__Bacteria;p__Firmicutes;c__Bacilli;o__Bacillales;f__Anoxybacillaceae;g__Geobacillus;s__Geobacillus thermoleovorans	d__Bacteria;p__Firmicutes;c__Bacilli;o__Bacillales;f__Bacillaceae;g__Geobacillus;s__Geobacillus thermoleovorans	GCA_001719205.1	Complete Genome	99.44	1.14	9/6/2016	11
d__Bacteria;p__Firmicutes;c__Bacilli;o__Bacillales;f__Anoxybacillaceae;g__Geobacillus;s__Geobacillus zalihae	d__Bacteria;p__Firmicutes;c__Bacilli;o__Bacillales;f__Bacillaceae;g__Geobacillus;s__	GCA_000336445.1	Complete Genome	99.44	0	2/4/2013	11
d__Bacteria;p__Desulfuromonadota;c__Desulfuromonadia;o__Geobacterales;f__Geobacteraceae;g__Geobacter;s__Geobacter anodireducens	d__Bacteria;p__Proteobacteria;c__Deltaproteobacteria;o__Desulfuromonadales;f__Geobacteraceae;g__Geobacter;s__Geobacter anodireducens	GCA_001628815.1	Complete Genome	97.85	0	4/22/2016	11
d__Bacteria;p__Desulfuromonadota;c__Desulfuromonadia;o__Geobacterales;f__Geobacteraceae;g__Geobacter;s__Geobacter metallireducens	d__Bacteria;p__Proteobacteria;c__Deltaproteobacteria;o__Desulfuromonadales;f__Geobacteraceae;g__Geobacter;s__Geobacter metallireducens	GCA_000012925.1	Complete Genome	99.42	0	10/27/2005	11
d__Bacteria;p__Desulfuromonadota;c__Desulfuromonadia;o__Geobacterales;f__Geobacteraceae;g__Geobacter;s__Geobacter pickeringii	d__Bacteria;p__Proteobacteria;c__Deltaproteobacteria;o__Desulfuromonadales;f__Geobacteraceae;g__Geobacter;s__Geobacter pickeringii	GCA_000817955.1	Complete Genome	99.84	0	1/14/2015	11
d__Bacteria;p__Desulfuromonadota;c__Desulfuromonadia;o__Geobacterales;f__Geobacteraceae;g__Geobacter;s__Geobacter sulfurreducens	d__Bacteria;p__Proteobacteria;c__Deltaproteobacteria;o__Desulfuromonadales;f__Geobacteraceae;g__Geobacter;s__Geobacter sulfurreducens	GCA_000007985.2	Complete Genome	99.35	0	7/31/2012	11
d__Bacteria;p__Desulfuromonadota;c__Desulfuromonadia;o__Geobacterales;f__Geobacteraceae;g__Geobacter_A;s__Geobacter_A bemidjiensis	d__Bacteria;p__Proteobacteria;c__Deltaproteobacteria;o__Desulfuromonadales;f__Geobacteraceae;g__Geobacter;s__Geobacter bemidjiensis	GCA_000020725.1	Complete Genome	99.78	0	8/19/2008	11
d__Bacteria;p__Desulfuromonadota;c__Desulfuromonadia;o__Geobacterales;f__Geobacteraceae;g__Geobacter_A;s__Geobacter_A sp000023645	d__Bacteria;p__Proteobacteria;c__Deltaproteobacteria;o__Desulfuromonadales;f__Geobacteraceae;g__Geobacter;s__	GCA_000023645.1	Complete Genome	100	0	7/7/2009	11
d__Bacteria;p__Desulfuromonadota;c__Desulfuromonadia;o__Geobacterales;f__Geobacteraceae;g__Geobacter_A;s__Geobacter_A sp000175115	d__Bacteria;p__Proteobacteria;c__Deltaproteobacteria;o__Desulfuromonadales;f__Geobacteraceae;g__Geobacter;s__	GCA_000175115.2	Complete Genome	100	0	1/27/2011	11
d__Bacteria;p__Desulfuromonadota;c__Desulfuromonadia;o__Geobacterales;f__Geobacteraceae;g__Geobacter_B;s__Geobacter_B daltonii	d__Bacteria;p__Proteobacteria;c__Deltaproteobacteria;o__Desulfuromonadales;f__Geobacteraceae;g__Geobacter;s__Geobacter daltonii	GCA_000022265.1	Complete Genome	99.35	0	1/27/2009	11
d__Bacteria;p__Desulfuromonadota;c__Desulfuromonadia;o__Geobacterales;f__Geobacteraceae;g__Geobacter_B;s__Geobacter_B uraniireducens	d__Bacteria;p__Proteobacteria;c__Deltaproteobacteria;o__Desulfuromonadales;f__Geobacteraceae;g__Geobacter;s__Geobacter uraniireducens	GCA_000016745.1	Complete Genome	97.66	0	5/11/2007	11
d__Bacteria;p__Desulfuromonadota;c__Desulfuromonadia;o__Geobacterales;f__Pelobacteraceae;g__Geobacter_C;s__Geobacter_C lovleyi	d__Bacteria;p__Proteobacteria;c__Deltaproteobacteria;o__Desulfuromonadales;f__Geobacteraceae;g__Geobacter;s__Geobacter lovleyi	GCA_000020385.1	Complete Genome	99.68	0.65	6/5/2008	11
d__Bacteria;p__Actinobacteriota;c__Actinobacteria;o__Mycobacteriales;f__Geodermatophilaceae;g__Geodermatophilus;s__Geodermatophilus obscurus	d__Bacteria;p__Actinobacteria;c__Actinobacteria;o__Geodermatophilales;f__Geodermatophilaceae;g__Geodermatophilus;s__Geodermatophilus obscurus	GCA_000025345.1	Complete Genome	99.37	1.64	1/20/2010	11
d__Bacteria;p__Proteobacteria;c__Gammaproteobacteria;o__Enterobacterales;f__Enterobacteriaceae;g__Gibbsiella;s__Gibbsiella quercinecans	d__Bacteria;p__Proteobacteria;c__Gammaproteobacteria;o__Enterobacterales;f__Enterobacteriaceae;g__Gibbsiella;s__Gibbsiella quercinecans	GCA_002291425.1	Complete Genome	99.7	2.57	9/12/2017	11
d__Bacteria;p__Proteobacteria;c__Gammaproteobacteria;o__Enterobacterales;f__Enterobacteriaceae;g__Gilliamella;s__Gilliamella apicola	d__Bacteria;p__Proteobacteria;c__Gammaproteobacteria;o__Orbales;f__Orbaceae;g__Gilliamella;s__Gilliamella apicola	GCA_000599985.1	Complete Genome	98.87	0.56	3/25/2014	11
d__Bacteria;p__Proteobacteria;c__Gammaproteobacteria;o__Enterobacterales;f__Alteromonadaceae;g__Glaciecola;s__Glaciecola nitratireducens	d__Bacteria;p__Proteobacteria;c__Gammaproteobacteria;o__Alteromonadales;f__Alteromonadaceae;g__Glaciecola;s__Glaciecola nitratireducens	GCA_000226565.1	Complete Genome	100	0.9	9/28/2011	11
d__Bacteria;p__Proteobacteria;c__Gammaproteobacteria;o__Enterobacterales;f__Pasteurellaceae;g__Glaesserella;s__Glaesserella parasuis	d__Bacteria;p__Proteobacteria;c__Gammaproteobacteria;o__Pasteurellales;f__Pasteurellaceae;g__Glaesserella;s__Glaesserella parasuis	GCA_000740985.1	Complete Genome	99.35	0.46	8/18/2014	11
d__Bacteria;p__Cyanobacteria;c__Cyanobacteriia;o__Gloeobacterales;f__Gloeobacteraceae;g__Gloeobacter;s__Gloeobacter kilaueensis	d__Bacteria;p__Cyanobacteria;c__Gloeobacteria;o__Gloeobacterales;f__Gloeobacteraceae;g__Gloeobacter;s__Gloeobacter kilaueensis	GCA_000484535.1	Complete Genome	98.29	1.14	10/28/2013	11
d__Bacteria;p__Cyanobacteria;c__Cyanobacteriia;o__Gloeobacterales;f__Gloeobacteraceae;g__Gloeobacter;s__Gloeobacter violaceus	d__Bacteria;p__Cyanobacteria;c__Gloeobacteria;o__Gloeobacterales;f__Gloeobacteraceae;g__Gloeobacter;s__Gloeobacter violaceus	GCA_000011385.1	Complete Genome	99.15	0.85	10/3/2003	11
d__Bacteria;p__Proteobacteria;c__Alphaproteobacteria;o__Acetobacterales;f__Acetobacteraceae;g__Gluconacetobacter;s__Gluconacetobacter diazotrophicus	d__Bacteria;p__Proteobacteria;c__Alphaproteobacteria;o__Rhodospirillales;f__Acetobacteraceae;g__Gluconacetobacter;s__Gluconacetobacter diazotrophicus	GCA_000021325.1	Complete Genome	100	0	10/16/2008	11
d__Bacteria;p__Proteobacteria;c__Alphaproteobacteria;o__Acetobacterales;f__Acetobacteraceae;g__Gluconobacter;s__Gluconobacter albidus	d__Bacteria;p__Proteobacteria;c__Alphaproteobacteria;o__Rhodospirillales;f__Acetobacteraceae;g__Gluconobacter;s__Gluconobacter albidus	GCA_002005485.1	Complete Genome	98.51	1	2/22/2017	11
d__Bacteria;p__Proteobacteria;c__Alphaproteobacteria;o__Acetobacterales;f__Acetobacteraceae;g__Gluconobacter;s__Gluconobacter oxydans_C	d__Bacteria;p__Proteobacteria;c__Alphaproteobacteria;o__Rhodospirillales;f__Acetobacteraceae;g__Gluconobacter;s__Gluconobacter oxydans	GCA_000583855.1	Complete Genome	100	0	3/3/2014	11
d__Bacteria;p__Proteobacteria;c__Alphaproteobacteria;o__Acetobacterales;f__Acetobacteraceae;g__Gluconobacter;s__Gluconobacter thailandicus	d__Bacteria;p__Proteobacteria;c__Alphaproteobacteria;o__Rhodospirillales;f__Acetobacteraceae;g__Gluconobacter;s__Gluconobacter oxydans	GCA_001680825.1	Complete Genome	99.5	0.75	7/7/2016	11
d__Bacteria;p__Actinobacteriota;c__Actinobacteria;o__Actinomycetales;f__Micrococcaceae;g__Glutamicibacter;s__Glutamicibacter arilaitensis	d__Bacteria;p__Actinobacteria;c__Actinobacteria;o__Micrococcales;f__Micrococcaceae;g__Glutamicibacter;s__Glutamicibacter arilaitensis	GCA_000197735.1	Complete Genome	99.74	0.46	9/27/2010	11
d__Bacteria;p__Actinobacteriota;c__Actinobacteria;o__Actinomycetales;f__Micrococcaceae;g__Glutamicibacter;s__Glutamicibacter halophytocola	d__Bacteria;p__Actinobacteria;c__Actinobacteria;o__Micrococcales;f__Micrococcaceae;g__Glutamicibacter;s__Glutamicibacter arilaitensis	GCA_001302565.1	Complete Genome	99.51	1.03	9/29/2015	11
d__Bacteria;p__Actinobacteriota;c__Actinobacteria;o__Actinomycetales;f__Micrococcaceae;g__Glutamicibacter;s__Glutamicibacter soli	d__Bacteria;p__Actinobacteria;c__Actinobacteria;o__Micrococcales;f__Micrococcaceae;g__Arthrobacter;s__	GCA_001454985.1	Complete Genome	99.28	1.38	12/1/2015	11
d__Bacteria;p__Actinobacteriota;c__Actinobacteria;o__Mycobacteriales;f__Mycobacteriaceae;g__Gordonia;s__Gordonia bronchialis	d__Bacteria;p__Actinobacteria;c__Actinobacteria;o__Corynebacteriales;f__Gordoniaceae;g__Gordonia;s__Gordonia bronchialis	GCA_000024785.1	Complete Genome	100	0.06	10/27/2009	11
d__Bacteria;p__Actinobacteriota;c__Actinobacteria;o__Mycobacteriales;f__Mycobacteriaceae;g__Gordonia;s__Gordonia iterans	d__Bacteria;p__Actinobacteria;c__Actinobacteria;o__Corynebacteriales;f__Gordoniaceae;g__Gordonia;s__Gordonia iterans	GCA_002993285.1	Complete Genome	99.46	0.3	3/11/2018	11
d__Bacteria;p__Actinobacteriota;c__Actinobacteria;o__Mycobacteriales;f__Mycobacteriaceae;g__Gordonia;s__Gordonia phthalatica	d__Bacteria;p__Actinobacteria;c__Actinobacteria;o__Corynebacteriales;f__Gordoniaceae;g__Gordonia;s__Gordonia phthalatica	GCA_001305675.1	Complete Genome	100	0	10/2/2015	11
d__Bacteria;p__Actinobacteriota;c__Actinobacteria;o__Mycobacteriales;f__Mycobacteriaceae;g__Gordonia;s__Gordonia polyisoprenivorans	d__Bacteria;p__Actinobacteria;c__Actinobacteria;o__Corynebacteriales;f__Gordoniaceae;g__Gordonia;s__Gordonia polyisoprenivorans	GCA_000247715.1	Complete Genome	99.46	0.39	2/16/2012	11
d__Bacteria;p__Actinobacteriota;c__Actinobacteria;o__Mycobacteriales;f__Mycobacteriaceae;g__Gordonia;s__Gordonia sihwensis	d__Bacteria;p__Actinobacteria;c__Actinobacteria;o__Corynebacteriales;f__Gordoniaceae;g__Gordonia;s__	GCA_002848445.1	Complete Genome	99.3	0.48	12/28/2017	11
d__Bacteria;p__Actinobacteriota;c__Actinobacteria;o__Mycobacteriales;f__Mycobacteriaceae;g__Gordonia;s__Gordonia sp000143885	d__Bacteria;p__Actinobacteria;c__Actinobacteria;o__Corynebacteriales;f__Gordoniaceae;g__Gordonia;s__	GCA_000143885.2	Complete Genome	99.82	0.54	9/10/2012	11
d__Bacteria;p__Actinobacteriota;c__Actinobacteria;o__Mycobacteriales;f__Mycobacteriaceae;g__Gordonia;s__Gordonia terrae	d__Bacteria;p__Actinobacteria;c__Actinobacteria;o__Corynebacteriales;f__Gordoniaceae;g__Gordonia;s__Gordonia terrae	GCA_003183825.1	Complete Genome	99.82	0.54	6/3/2018	11
d__Bacteria;p__Actinobacteriota;c__Coriobacteriia;o__Coriobacteriales;f__Eggerthellaceae;g__Gordonibacter;s__Gordonibacter massiliensis	d__Bacteria;p__Actinobacteria;c__Coriobacteriia;o__Eggerthellales;f__Eggerthellaceae;g__Gordonibacter;s__Gordonibacter massiliensis	GCA_900170005.1	Complete Genome	100	0.2	3/21/2017	11
d__Bacteria;p__Actinobacteriota;c__Coriobacteriia;o__Coriobacteriales;f__Eggerthellaceae;g__Gordonibacter;s__Gordonibacter urolithinfaciens	d__Bacteria;p__Actinobacteria;c__Coriobacteriia;o__Eggerthellales;f__Eggerthellaceae;g__Gordonibacter;s__Gordonibacter urolithinfaciens	GCA_900199375.1	Complete Genome	100	0.27	9/12/2017	11
d__Bacteria;p__Firmicutes_A;c__Clostridia;o__Tissierellales;f__Gottschalkiaceae;g__Gottschalkia;s__Gottschalkia acidurici	d__Bacteria;p__Firmicutes;c__Tissierellia;o__Tissierellales;f__Gottschalkiaceae;g__Gottschalkia;s__Gottschalkia acidurici	GCA_000299355.1	Complete Genome	95.25	0.7	9/27/2012	11
d__Bacteria;p__Bacteroidota;c__Bacteroidia;o__Flavobacteriales;f__Flavobacteriaceae;g__Gramella;s__Gramella flava	d__Bacteria;p__Bacteroidetes;c__Flavobacteriia;o__Flavobacteriales;f__Flavobacteriaceae;g__Gramella;s__Gramella flava	GCA_001951155.1	Complete Genome	99.49	0	1/13/2017	11
d__Bacteria;p__Bacteroidota;c__Bacteroidia;o__Flavobacteriales;f__Flavobacteriaceae;g__Gramella;s__Gramella forsetii	d__Bacteria;p__Bacteroidetes;c__Flavobacteriia;o__Flavobacteriales;f__Flavobacteriaceae;g__Gramella;s__Gramella forsetii	GCA_000060345.1	Complete Genome	99.62	0.19	11/6/2006	11
d__Bacteria;p__Bacteroidota;c__Bacteroidia;o__Flavobacteriales;f__Flavobacteriaceae;g__Gramella;s__Gramella salexigens	d__Bacteria;p__Bacteroidetes;c__Flavobacteriia;o__Flavobacteriales;f__Flavobacteriaceae;g__Gramella;s__Gramella salexigens	GCA_001889005.1	Complete Genome	99.62	0.76	12/5/2016	11
d__Bacteria;p__Bacteroidota;c__Bacteroidia;o__Flavobacteriales;f__Flavobacteriaceae;g__Gramella;s__Gramella sp003024155	d__Bacteria;p__Bacteroidetes;c__Flavobacteriia;o__Flavobacteriales;f__Flavobacteriaceae;g__Gramella;s__	GCA_003024155.1	Complete Genome	99.6	1.96	3/28/2018	11
d__Bacteria;p__Proteobacteria;c__Alphaproteobacteria;o__Acetobacterales;f__Acetobacteraceae;g__Granulibacter;s__Granulibacter bethesdensis	d__Bacteria;p__Proteobacteria;c__Alphaproteobacteria;o__Rhodospirillales;f__Acetobacteraceae;g__Granulibacter;s__Granulibacter bethesdensis	GCA_000014285.2	Complete Genome	99.5	0	8/28/2017	11
d__Bacteria;p__Proteobacteria;c__Alphaproteobacteria;o__Acetobacterales;f__Acetobacteraceae;g__Granulibacter;s__Granulibacter bethesdensis_B	d__Bacteria;p__Proteobacteria;c__Alphaproteobacteria;o__Rhodospirillales;f__Acetobacteraceae;g__Granulibacter;s__Granulibacter bethesdensis	GCA_001889505.1	Complete Genome	99.5	0	12/6/2016	11
d__Bacteria;p__Acidobacteriota;c__Acidobacteriae;o__Acidobacteriales;f__Acidobacteriaceae;g__Granulicella;s__Granulicella tundricola	d__Bacteria;p__Acidobacteria;c__Acidobacteriia;o__Acidobacteriales;f__Acidobacteriaceae;g__Granulicella;s__Granulicella tundricola	GCA_000178975.2	Complete Genome	99.15	0.85	2/2/2011	11
d__Bacteria;p__Acidobacteriota;c__Acidobacteriae;o__Acidobacteriales;f__Acidobacteriaceae;g__Granulicella_A;s__Granulicella_A mallensis	d__Bacteria;p__Acidobacteria;c__Acidobacteriia;o__Acidobacteriales;f__Acidobacteriaceae;g__Granulicella;s__Granulicella mallensis	GCA_000178955.2	Complete Genome	99.14	2.63	12/1/2011	11
d__Bacteria;p__Proteobacteria;c__Gammaproteobacteria;o__Enterobacterales;f__Vibrionaceae;g__Grimontia;s__Grimontia hollisae	d__Bacteria;p__Proteobacteria;c__Gammaproteobacteria;o__Vibrionales;f__Vibrionaceae;g__Grimontia;s__Grimontia hollisae	GCA_001558255.2	Complete Genome	100	0	1/31/2018	11
d__Bacteria;p__Proteobacteria;c__Gammaproteobacteria;o__Enterobacterales;f__Enterobacteriaceae;g__Gullanella;s__Gullanella endobia	d__Bacteria;p__Proteobacteria;c__Gammaproteobacteria;o__Enterobacterales;f__Enterobacteriaceae;g__Candidatus Gullanella;s__Candidatus Gullanella endobia	GCA_900048035.1	Complete Genome	95	0	3/28/2016	11
d__Bacteria;p__Proteobacteria;c__Gammaproteobacteria;o__Pseudomonadales;f__Saccharospirillaceae;g__Gynuella;s__Gynuella sunshinyii	d__Bacteria;p__Proteobacteria;c__Gammaproteobacteria;o__Oceanospirillales;f__Saccharospirillaceae;g__Gynuella;s__Gynuella sunshinyii	GCA_000940805.1	Complete Genome	97.47	2.54	3/4/2015	11
d__Bacteria;p__Proteobacteria;c__Alphaproteobacteria;o__HIMB59;f__HIMB59;g__HIMB59;s__HIMB59 sp000299115	d__Bacteria;p__Proteobacteria;c__Alphaproteobacteria;o__Pelagibacterales;f__Pelagibacteraceae;g__;s__	GCA_000299115.1	Complete Genome	95.78	0	9/24/2012	11
d__Bacteria;p__Proteobacteria;c__Gammaproteobacteria;o__Enterobacterales;f__Alteromonadaceae;g__HMF8227;s__HMF8227 sp003143555	d__Bacteria;p__Proteobacteria;c__Gammaproteobacteria;o__Alteromonadales;f__Alteromonadaceae;g__Salinimonas;s__	GCA_003143555.1	Complete Genome	98.99	1.01	5/19/2018	11
d__Bacteria;p__Cyanobacteria;c__Cyanobacteriia;o__Cyanobacteriales;f__Nostocaceae;g__HT-58-2;s__HT-58-2 sp002163975	d__Bacteria;p__Cyanobacteria;c__;o__Nostocales;f__;g__;s__Nostocales cyanobacterium	GCA_002163975.1	Complete Genome	99.76	3.82	6/2/2017	11
d__Bacteria;p__Verrucomicrobiota;c__Verrucomicrobiae;o__Opitutales;f__Opitutaceae;g__HZ-65;s__HZ-65 sp002310495	d__Bacteria;p__Verrucomicrobia;c__;o__;f__;g__;s__	GCA_002310495.1	Complete Genome	99.32	0.68	9/18/2017	11
d__Bacteria;p__Proteobacteria;c__Alphaproteobacteria;o__Rhodospirillales;f__Rhodospirillaceae;g__Haematospirillum;s__Haematospirillum jordaniae	d__Bacteria;p__Proteobacteria;c__Alphaproteobacteria;o__Rhodospirillales;f__Rhodospirillaceae;g__Haematospirillum;s__Haematospirillum jordaniae	GCA_001611975.1	Complete Genome	95.02	0	4/6/2016	11
d__Bacteria;p__Proteobacteria;c__Gammaproteobacteria;o__Enterobacterales;f__Pasteurellaceae;g__Haemophilus;s__Haemophilus aegyptius	d__Bacteria;p__Proteobacteria;c__Gammaproteobacteria;o__Pasteurellales;f__Pasteurellaceae;g__Haemophilus;s__Haemophilus influenzae	GCA_000197875.1	Complete Genome	99.67	0	1/11/2011	11
d__Bacteria;p__Proteobacteria;c__Gammaproteobacteria;o__Enterobacterales;f__Pasteurellaceae;g__Haemophilus;s__Haemophilus haemolyticus	d__Bacteria;p__Proteobacteria;c__Gammaproteobacteria;o__Pasteurellales;f__Pasteurellaceae;g__Haemophilus;s__Haemophilus haemolyticus	GCA_900477945.1	Complete Genome	99.66	0.06	6/17/2018	11
d__Bacteria;p__Proteobacteria;c__Gammaproteobacteria;o__Enterobacterales;f__Pasteurellaceae;g__Haemophilus;s__Haemophilus influenzae	d__Bacteria;p__Proteobacteria;c__Gammaproteobacteria;o__Pasteurellales;f__Pasteurellaceae;g__Haemophilus;s__Haemophilus influenzae	GCA_000016465.1	Complete Genome	99.55	0.23	6/7/2007	11
d__Bacteria;p__Proteobacteria;c__Gammaproteobacteria;o__Enterobacterales;f__Pasteurellaceae;g__Haemophilus;s__Haemophilus influenzae_D	d__Bacteria;p__Proteobacteria;c__Gammaproteobacteria;o__Pasteurellales;f__Pasteurellaceae;g__Haemophilus;s__Haemophilus influenzae	GCA_000465255.1	Complete Genome	99.66	1.44	9/9/2013	11
d__Bacteria;p__Proteobacteria;c__Gammaproteobacteria;o__Enterobacterales;f__Pasteurellaceae;g__Haemophilus;s__Haemophilus sp002998595	d__Bacteria;p__Proteobacteria;c__Gammaproteobacteria;o__Pasteurellales;f__Pasteurellaceae;g__Haemophilus;s__	GCA_002998595.1	Complete Genome	99.61	0	3/14/2018	11
d__Bacteria;p__Proteobacteria;c__Gammaproteobacteria;o__Enterobacterales;f__Pasteurellaceae;g__Haemophilus_B;s__Haemophilus_B ducreyi	d__Bacteria;p__Proteobacteria;c__Gammaproteobacteria;o__Pasteurellales;f__Pasteurellaceae;g__Haemophilus;s__[Haemophilus] ducreyi	GCA_001647765.1	Complete Genome	99.54	0.02	5/19/2016	11
d__Bacteria;p__Proteobacteria;c__Gammaproteobacteria;o__Enterobacterales;f__Pasteurellaceae;g__Haemophilus_D;s__Haemophilus_D parainfluenzae_A	d__Bacteria;p__Proteobacteria;c__Gammaproteobacteria;o__Pasteurellales;f__Pasteurellaceae;g__Haemophilus;s__Haemophilus parainfluenzae	GCA_000210895.1	Complete Genome	99.89	0	7/23/2010	11
d__Bacteria;p__Proteobacteria;c__Gammaproteobacteria;o__Enterobacterales;f__Pasteurellaceae;g__Haemophilus_D;s__Haemophilus_D pittmaniae	d__Bacteria;p__Proteobacteria;c__Gammaproteobacteria;o__Pasteurellales;f__Pasteurellaceae;g__Haemophilus;s__Haemophilus pittmaniae	GCA_900186995.1	Complete Genome	99.58	0.36	8/15/2017	11
d__Bacteria;p__Proteobacteria;c__Gammaproteobacteria;o__Enterobacterales;f__Enterobacteriaceae;g__Hafnia;s__Hafnia alvei	d__Bacteria;p__Proteobacteria;c__Gammaproteobacteria;o__Enterobacterales;f__Hafniaceae;g__Hafnia;s__Hafnia alvei	GCA_001636255.1	Complete Genome	99.33	0.34	5/3/2016	11
d__Bacteria;p__Proteobacteria;c__Gammaproteobacteria;o__Enterobacterales;f__Enterobacteriaceae;g__Hafnia;s__Hafnia paralvei	d__Bacteria;p__Proteobacteria;c__Gammaproteobacteria;o__Enterobacterales;f__Hafniaceae;g__Hafnia;s__Hafnia alvei	GCA_001559255.2	Complete Genome	99.86	0.45	2/16/2018	11
d__Bacteria;p__Proteobacteria;c__Gammaproteobacteria;o__Enterobacterales;f__Enterobacteriaceae;g__Hafnia;s__Hafnia proteus	d__Bacteria;p__Proteobacteria;c__Gammaproteobacteria;o__Enterobacterales;f__Hafniaceae;g__Obesumbacterium;s__Obesumbacterium proteus	GCA_001586165.1	Complete Genome	99.67	0.42	3/10/2016	11
d__Bacteria;p__Proteobacteria;c__Gammaproteobacteria;o__Pseudomonadales;f__Oleiphilaceae;g__Hahella;s__Hahella chejuensis	d__Bacteria;p__Proteobacteria;c__Gammaproteobacteria;o__Oceanospirillales;f__Hahellaceae;g__Hahella;s__Hahella chejuensis	GCA_000012985.1	Complete Genome	99.86	1.06	12/14/2005	11
d__Bacteria;p__Firmicutes_F;c__Halanaerobiia;o__Halanaerobiales;f__Halanaerobiaceae;g__Halanaerobium;s__Halanaerobium hydrogeniformans	d__Bacteria;p__Firmicutes;c__Clostridia;o__Halanaerobiales;f__Halanaerobiaceae;g__Halanaerobium;s__Halanaerobium hydrogeniformans	GCA_000166415.1	Complete Genome	99.13	2.17	11/12/2010	11
d__Bacteria;p__Firmicutes_F;c__Halanaerobiia;o__Halanaerobiales;f__Halanaerobiaceae;g__Halanaerobium;s__Halanaerobium praevalens	d__Bacteria;p__Firmicutes;c__Clostridia;o__Halanaerobiales;f__Halanaerobiaceae;g__Halanaerobium;s__Halanaerobium praevalens	GCA_000165465.1	Complete Genome	100	0.87	10/21/2010	11
d__Bacteria;p__Myxococcota;c__Polyangia;o__Haliangiales;f__Haliangiaceae;g__Haliangium;s__Haliangium ochraceum	d__Bacteria;p__Proteobacteria;c__Deltaproteobacteria;o__Myxococcales;f__Kofleriaceae;g__Haliangium;s__Haliangium ochraceum	GCA_000024805.1	Complete Genome	98.39	2.93	10/27/2009	11
d__Bacteria;p__Proteobacteria;c__Gammaproteobacteria;o__Pseudomonadales;f__Halieaceae;g__Halioglobus;s__Halioglobus japonicus	d__Bacteria;p__Proteobacteria;c__Gammaproteobacteria;o__Cellvibrionales;f__Halieaceae;g__Halioglobus;s__Halioglobus japonicus	GCA_001983995.1	Complete Genome	99.04	3.09	2/3/2017	11
d__Bacteria;p__Proteobacteria;c__Gammaproteobacteria;o__Pseudomonadales;f__Halieaceae;g__Halioglobus;s__Halioglobus lutimaris	d__Bacteria;p__Proteobacteria;c__Gammaproteobacteria;o__Cellvibrionales;f__Halieaceae;g__Halioglobus;s__Halioglobus pacificus	GCA_001953075.1	Complete Genome	97.93	1.3	1/17/2017	11
d__Bacteria;p__Bacteroidota;c__Bacteroidia;o__Chitinophagales;f__Saprospiraceae;g__Haliscomenobacter;s__Haliscomenobacter hydrossis	d__Bacteria;p__Bacteroidetes;c__Saprospiria;o__Saprospirales;f__Haliscomenobacteraceae;g__Haliscomenobacter;s__Haliscomenobacter hydrossis	GCA_000212735.1	Complete Genome	99.49	2.53	5/9/2011	11
d__Bacteria;p__Firmicutes;c__Bacilli;o__Bacillales;f__Halobacillaceae;g__Halobacillus;s__Halobacillus halophilus	d__Bacteria;p__Firmicutes;c__Bacilli;o__Bacillales;f__Bacillaceae;g__Halobacillus;s__Halobacillus halophilus	GCA_002209425.1	Complete Genome	98.67	1.33	6/27/2017	11
d__Bacteria;p__Firmicutes;c__Bacilli;o__Bacillales;f__Halobacillaceae;g__Halobacillus;s__Halobacillus mangrovi	d__Bacteria;p__Firmicutes;c__Bacilli;o__Bacillales;f__Bacillaceae;g__Halobacillus;s__Halobacillus mangrovi	GCA_002097535.1	Complete Genome	100	1.22	4/18/2017	11
d__Bacteria;p__Bdellovibrionota;c__Bacteriovoracia;o__Bacteriovoracales;f__Bacteriovoracaceae;g__Halobacteriovorax;s__Halobacteriovorax marinus	d__Bacteria;p__Proteobacteria;c__Oligoflexia;o__Bacteriovoracales;f__Halobacteriovoraceae;g__Halobacteriovorax;s__Halobacteriovorax marinus	GCA_000210915.2	Complete Genome	95.09	1.79	11/2/2012	11
d__Bacteria;p__Firmicutes_F;c__Halanaerobiia;o__Halobacteroidales;f__Halobacteroidaceae;g__Halobacteroides;s__Halobacteroides halobius	d__Bacteria;p__Firmicutes;c__Clostridia;o__Halanaerobiales;f__Halobacteroidaceae;g__Halobacteroides;s__Halobacteroides halobius	GCA_000328625.1	Complete Genome	98.23	0	12/28/2012	11
d__Bacteria;p__Proteobacteria;c__Alphaproteobacteria;o__Rhodobacterales;f__Rhodobacteraceae;g__Halocynthiibacter_B;s__Halocynthiibacter_B arcticus	d__Bacteria;p__Proteobacteria;c__Alphaproteobacteria;o__Rhodobacterales;f__Rhodobacteraceae;g__Halocynthiibacter;s__Halocynthiibacter arcticus	GCA_000812665.2	Complete Genome	98.85	0.56	2/25/2016	11
d__Bacteria;p__Cyanobacteria;c__Cyanobacteriia;o__Phormidesmiales;f__Phormidesmiaceae;g__Halomicronema;s__Halomicronema hongdechloris	d__Bacteria;p__Cyanobacteria;c__;o__Synechococcales;f__Leptolyngbyaceae;g__Halomicronema;s__Halomicronema hongdechloris	GCA_002075285.2	Complete Genome	98.82	1.18	6/22/2017	11
d__Bacteria;p__Proteobacteria;c__Gammaproteobacteria;o__Pseudomonadales;f__Halomonadaceae;g__Halomonas;s__Halomonas aestuarii	d__Bacteria;p__Proteobacteria;c__Gammaproteobacteria;o__Oceanospirillales;f__Halomonadaceae;g__Halomonas;s__Halomonas aestuarii	GCA_001886615.1	Complete Genome	99.78	0.43	11/28/2016	11
d__Bacteria;p__Proteobacteria;c__Gammaproteobacteria;o__Pseudomonadales;f__Halomonadaceae;g__Halomonas;s__Halomonas beimenensis	d__Bacteria;p__Proteobacteria;c__Gammaproteobacteria;o__Oceanospirillales;f__Halomonadaceae;g__Halomonas;s__Halomonas beimenensis	GCA_002549795.1	Complete Genome	100	0.59	10/13/2017	11
d__Bacteria;p__Proteobacteria;c__Gammaproteobacteria;o__Pseudomonadales;f__Halomonadaceae;g__Halomonas;s__Halomonas campaniensis_B	d__Bacteria;p__Proteobacteria;c__Gammaproteobacteria;o__Oceanospirillales;f__Halomonadaceae;g__Halomonas;s__Halomonas campaniensis	GCA_000696485.1	Complete Genome	99.86	1.29	5/30/2014	11
d__Bacteria;p__Proteobacteria;c__Gammaproteobacteria;o__Pseudomonadales;f__Halomonadaceae;g__Halomonas;s__Halomonas chromatireducens	d__Bacteria;p__Proteobacteria;c__Gammaproteobacteria;o__Oceanospirillales;f__Halomonadaceae;g__Halomonas;s__Halomonas chromatireducens	GCA_001545155.1	Complete Genome	98.91	1.79	2/2/2016	11
d__Bacteria;p__Proteobacteria;c__Gammaproteobacteria;o__Pseudomonadales;f__Halomonadaceae;g__Halomonas;s__Halomonas elongata	d__Bacteria;p__Proteobacteria;c__Gammaproteobacteria;o__Oceanospirillales;f__Halomonadaceae;g__Halomonas;s__Halomonas elongata	GCA_000196875.2	Complete Genome	99.86	0.43	1/31/2017	11
d__Bacteria;p__Proteobacteria;c__Gammaproteobacteria;o__Pseudomonadales;f__Halomonadaceae;g__Halomonas;s__Halomonas huangheensis	d__Bacteria;p__Proteobacteria;c__Gammaproteobacteria;o__Oceanospirillales;f__Halomonadaceae;g__Halomonas;s__Halomonas huangheensis	GCA_001431725.1	Complete Genome	99.57	0.65	11/4/2015	11
d__Bacteria;p__Proteobacteria;c__Gammaproteobacteria;o__Pseudomonadales;f__Halomonadaceae;g__Halomonas;s__Halomonas hydrothermalis	d__Bacteria;p__Proteobacteria;c__Gammaproteobacteria;o__Oceanospirillales;f__Halomonadaceae;g__Halomonas;s__Halomonas hydrothermalis	GCA_002442575.1	Complete Genome	100	1.1	10/4/2017	11
d__Bacteria;p__Proteobacteria;c__Gammaproteobacteria;o__Pseudomonadales;f__Halomonadaceae;g__Halomonas;s__Halomonas sp000734975	d__Bacteria;p__Proteobacteria;c__Gammaproteobacteria;o__Oceanospirillales;f__Halomonadaceae;g__Halomonas;s__	GCA_000734975.2	Complete Genome	100	0.84	3/24/2015	11
d__Bacteria;p__Proteobacteria;c__Gammaproteobacteria;o__Pseudomonadales;f__Halomonadaceae;g__Halomonas;s__Halomonas sp002082565	d__Bacteria;p__Proteobacteria;c__Gammaproteobacteria;o__Oceanospirillales;f__Halomonadaceae;g__Halomonas;s__	GCA_002082565.1	Complete Genome	100	1.72	4/10/2017	11
d__Bacteria;p__Proteobacteria;c__Gammaproteobacteria;o__Pseudomonadales;f__Halomonadaceae;g__Halomonas;s__Halomonas sp002966495	d__Bacteria;p__Proteobacteria;c__Gammaproteobacteria;o__Oceanospirillales;f__Halomonadaceae;g__Halomonas;s__	GCA_002966495.1	Complete Genome	100	1.36	3/1/2018	11
d__Bacteria;p__Proteobacteria;c__Gammaproteobacteria;o__Pseudomonadales;f__Halomonadaceae;g__Halomonas;s__Halomonas sp003031405	d__Bacteria;p__Proteobacteria;c__Gammaproteobacteria;o__Oceanospirillales;f__Halomonadaceae;g__Halomonas;s__	GCA_003031405.1	Complete Genome	100	1.51	4/3/2018	11
d__Bacteria;p__Proteobacteria;c__Gammaproteobacteria;o__Pseudomonadales;f__Halomonadaceae;g__Halomonas;s__Halomonas ventosae_B	d__Bacteria;p__Proteobacteria;c__Gammaproteobacteria;o__Oceanospirillales;f__Halomonadaceae;g__Halomonas;s__	GCA_900070345.1	Complete Genome	100	1.2	4/3/2015	11
d__Bacteria;p__Proteobacteria;c__Gammaproteobacteria;o__Pseudomonadales;f__Halomonadaceae;g__Halomonas_B;s__Halomonas_B sp001971685	d__Bacteria;p__Proteobacteria;c__Gammaproteobacteria;o__Oceanospirillales;f__Halomonadaceae;g__Halomonas;s__	GCA_001971685.1	Complete Genome	100	1.02	1/26/2017	11
d__Bacteria;p__Proteobacteria;c__Gammaproteobacteria;o__Nitrococcales;f__Halorhodospiraceae;g__Halorhodospira;s__Halorhodospira halochloris	d__Bacteria;p__Proteobacteria;c__Gammaproteobacteria;o__Chromatiales;f__Ectothiorhodospiraceae;g__Halorhodospira;s__Halorhodospira halochloris	GCA_002356555.2	Complete Genome	96.54	0.71	5/22/2018	11
d__Bacteria;p__Proteobacteria;c__Gammaproteobacteria;o__Nitrococcales;f__Halorhodospiraceae;g__Halorhodospira;s__Halorhodospira halophila	d__Bacteria;p__Proteobacteria;c__Gammaproteobacteria;o__Chromatiales;f__Ectothiorhodospiraceae;g__Halorhodospira;s__Halorhodospira halophila	GCA_000015585.1	Complete Genome	98.91	1.41	1/10/2007	11
d__Bacteria;p__Proteobacteria;c__Gammaproteobacteria;o__Pseudomonadales;f__Halomonadaceae;g__Halotalea;s__Halotalea alkalilenta_A	d__Bacteria;p__Proteobacteria;c__Gammaproteobacteria;o__Oceanospirillales;f__Halomonadaceae;g__Halotalea;s__Halotalea alkalilenta	GCA_001648175.1	Complete Genome	99.9	1.03	5/19/2016	11
d__Bacteria;p__Cyanobacteria;c__Cyanobacteriia;o__Cyanobacteriales;f__Rubidibacteraceae;g__Halothece;s__Halothece salina	d__Bacteria;p__Cyanobacteria;c__;o__Synechococcales;f__Synechococcaceae;g__Dactylococcopsis;s__Dactylococcopsis salina	GCA_000317615.1	Complete Genome	99.55	0.3	12/7/2012	11
d__Bacteria;p__Cyanobacteria;c__Cyanobacteriia;o__Cyanobacteriales;f__Rubidibacteraceae;g__Halothece;s__Halothece sp000317635	d__Bacteria;p__Cyanobacteria;c__;o__Chroococcales;f__Aphanothecaceae;g__Halothece;s__	GCA_000317635.1	Complete Genome	99.48	0.22	12/7/2012	11
d__Bacteria;p__Firmicutes_F;c__Halanaerobiia;o__Halanaerobiales;f__Halothermotrichaceae;g__Halothermothrix;s__Halothermothrix orenii	d__Bacteria;p__Firmicutes;c__Clostridia;o__Halanaerobiales;f__Halanaerobiaceae;g__Halothermothrix;s__Halothermothrix orenii	GCA_000020485.1	Complete Genome	99.12	0.88	1/13/2009	11
d__Bacteria;p__Proteobacteria;c__Gammaproteobacteria;o__Halothiobacillales;f__Halothiobacillaceae;g__Halothiobacillus;s__Halothiobacillus neapolitanus	d__Bacteria;p__Proteobacteria;c__Gammaproteobacteria;o__Chromatiales;f__Halothiobacillaceae;g__Halothiobacillus;s__Halothiobacillus neapolitanus	GCA_000024765.1	Complete Genome	100	0.57	10/21/2009	11
d__Bacteria;p__Proteobacteria;c__Gammaproteobacteria;o__Halothiobacillales;f__Halothiobacillaceae;g__Halothiobacillus;s__Halothiobacillus sp001663815	d__Bacteria;p__Proteobacteria;c__Gammaproteobacteria;o__Chromatiales;f__Halothiobacillaceae;g__Halothiobacillus;s__	GCA_001663815.1	Complete Genome	100	0	6/14/2016	11
d__Bacteria;p__Proteobacteria;c__Gammaproteobacteria;o__Enterobacterales;f__Enterobacteriaceae;g__Hamiltonella;s__Hamiltonella defensa	d__Bacteria;p__Proteobacteria;c__Gammaproteobacteria;o__Enterobacterales;f__Enterobacteriaceae;g__Candidatus Hamiltonella;s__Candidatus Hamiltonella defensa	GCA_002285855.1	Complete Genome	98.02	1.04	9/5/2017	11
d__Bacteria;p__Proteobacteria;c__Alphaproteobacteria;o__Rhizobiales;f__Pleomorphomonadaceae;g__Hartmannibacter;s__Hartmannibacter diazotrophicus	d__Bacteria;p__Proteobacteria;c__Alphaproteobacteria;o__Rhizobiales;f__;g__Hartmannibacter;s__Hartmannibacter diazotrophicus	GCA_900231165.1	Complete Genome	99.37	0.16	10/25/2017	11
d__Bacteria;p__Firmicutes_A;c__Clostridia;o__Clostridiales;f__Clostridiaceae;g__Hathewaya;s__Hathewaya sp003288255	d__Bacteria;p__Firmicutes;c__Clostridia;o__Clostridiales;f__Clostridiaceae;g__;s__	GCA_003288255.1	Complete Genome	97.24	1.98	7/5/2018	11
d__Bacteria;p__Proteobacteria;c__Gammaproteobacteria;o__Pseudomonadales;f__Ketobacteraceae;g__HdN1;s__HdN1 sp000198515	d__Bacteria;p__Proteobacteria;c__Gammaproteobacteria;o__;f__;g__;s__	GCA_000198515.1	Complete Genome	97.41	1.3	7/29/2010	11
d__Bacteria;p__Bacteroidota;c__Bacteroidia;o__Flavobacteriales;f__Flavobacteriaceae;g__Hel1-33-131;s__Hel1-33-131 sp001735745	d__Bacteria;p__Bacteroidetes;c__Flavobacteriia;o__Flavobacteriales;f__Flavobacteriaceae;g__Formosa;s__	GCA_001735745.1	Complete Genome	97.69	0.34	9/20/2016	11
d__Bacteria;p__Campylobacterota;c__Campylobacteria;o__Campylobacterales;f__Helicobacteraceae;g__Helicobacter;s__Helicobacter acinonychis	d__Bacteria;p__Proteobacteria;c__Epsilonproteobacteria;o__Campylobacterales;f__Helicobacteraceae;g__Helicobacter;s__Helicobacter acinonychis	GCA_000009305.1	Complete Genome	99.12	0.7	6/28/2006	11
d__Bacteria;p__Campylobacterota;c__Campylobacteria;o__Campylobacterales;f__Helicobacteraceae;g__Helicobacter;s__Helicobacter cetorum	d__Bacteria;p__Proteobacteria;c__Epsilonproteobacteria;o__Campylobacterales;f__Helicobacteraceae;g__Helicobacter;s__Helicobacter cetorum	GCA_000259275.1	Complete Genome	99.77	0	4/19/2012	11
d__Bacteria;p__Campylobacterota;c__Campylobacteria;o__Campylobacterales;f__Helicobacteraceae;g__Helicobacter;s__Helicobacter cetorum_B	d__Bacteria;p__Proteobacteria;c__Epsilonproteobacteria;o__Campylobacterales;f__Helicobacteraceae;g__Helicobacter;s__Helicobacter cetorum	GCA_000259255.1	Complete Genome	99.94	0	4/19/2012	11
d__Bacteria;p__Campylobacterota;c__Campylobacteria;o__Campylobacterales;f__Helicobacteraceae;g__Helicobacter;s__Helicobacter pylori	d__Bacteria;p__Proteobacteria;c__Epsilonproteobacteria;o__Campylobacterales;f__Helicobacteraceae;g__Helicobacter;s__Helicobacter pylori	GCA_000148855.1	Complete Genome	99.42	0	10/1/2010	11
d__Bacteria;p__Campylobacterota;c__Campylobacteria;o__Campylobacterales;f__Helicobacteraceae;g__Helicobacter;s__Helicobacter pylori_A	d__Bacteria;p__Proteobacteria;c__Epsilonproteobacteria;o__Campylobacterales;f__Helicobacteraceae;g__Helicobacter;s__Helicobacter pylori	GCA_000185245.1	Complete Genome	99.94	0	1/6/2011	11
d__Bacteria;p__Campylobacterota;c__Campylobacteria;o__Campylobacterales;f__Helicobacteraceae;g__Helicobacter;s__Helicobacter pylori_BU	d__Bacteria;p__Proteobacteria;c__Epsilonproteobacteria;o__Campylobacterales;f__Helicobacteraceae;g__Helicobacter;s__Helicobacter pylori	GCA_000185205.1	Complete Genome	99.5	0	1/6/2011	11
d__Bacteria;p__Campylobacterota;c__Campylobacteria;o__Campylobacterales;f__Helicobacteraceae;g__Helicobacter;s__Helicobacter pylori_C	d__Bacteria;p__Proteobacteria;c__Epsilonproteobacteria;o__Campylobacterales;f__Helicobacteraceae;g__Helicobacter;s__Helicobacter pylori	GCA_000277405.1	Complete Genome	99.62	0	4/19/2012	11
d__Bacteria;p__Campylobacterota;c__Campylobacteria;o__Campylobacterales;f__Helicobacteraceae;g__Helicobacter_A;s__Helicobacter_A bilis_A	d__Bacteria;p__Proteobacteria;c__Epsilonproteobacteria;o__Campylobacterales;f__Helicobacteraceae;g__Helicobacter;s__Helicobacter bilis	GCA_001999985.1	Complete Genome	96.87	0.72	2/15/2017	11
d__Bacteria;p__Campylobacterota;c__Campylobacteria;o__Campylobacterales;f__Helicobacteraceae;g__Helicobacter_C;s__Helicobacter_C cinaedi	d__Bacteria;p__Proteobacteria;c__Epsilonproteobacteria;o__Campylobacterales;f__Helicobacteraceae;g__Helicobacter;s__Helicobacter cinaedi	GCA_000284635.1	Complete Genome	99.41	1.3	4/23/2012	11
d__Bacteria;p__Campylobacterota;c__Campylobacteria;o__Campylobacterales;f__Helicobacteraceae;g__Helicobacter_C;s__Helicobacter_C hepaticus	d__Bacteria;p__Proteobacteria;c__Epsilonproteobacteria;o__Campylobacterales;f__Helicobacteraceae;g__Helicobacter;s__Helicobacter hepaticus	GCA_000007905.1	Complete Genome	99.94	0.35	6/26/2003	11
d__Bacteria;p__Campylobacterota;c__Campylobacteria;o__Campylobacterales;f__Helicobacteraceae;g__Helicobacter_C;s__Helicobacter_C typhlonius	d__Bacteria;p__Proteobacteria;c__Epsilonproteobacteria;o__Campylobacterales;f__Helicobacteraceae;g__Helicobacter;s__Helicobacter typhlonius	GCA_001460635.1	Complete Genome	99.31	1.82	11/20/2015	11
d__Bacteria;p__Campylobacterota;c__Campylobacteria;o__Campylobacterales;f__Helicobacteraceae;g__Helicobacter_D;s__Helicobacter_D apodemus	d__Bacteria;p__Proteobacteria;c__Epsilonproteobacteria;o__Campylobacterales;f__Helicobacteraceae;g__Helicobacter;s__Helicobacter apodemus	GCA_003097575.1	Complete Genome	99.13	1.41	5/8/2018	11
d__Bacteria;p__Campylobacterota;c__Campylobacteria;o__Campylobacterales;f__Helicobacteraceae;g__Helicobacter_E;s__Helicobacter_E felis	d__Bacteria;p__Proteobacteria;c__Epsilonproteobacteria;o__Campylobacterales;f__Helicobacteraceae;g__Helicobacter;s__Helicobacter felis	GCA_000200595.1	Complete Genome	99.44	0.89	3/15/2011	11
d__Bacteria;p__Campylobacterota;c__Campylobacteria;o__Campylobacterales;f__Helicobacteraceae;g__Helicobacter_F;s__Helicobacter_F himalayensis	d__Bacteria;p__Proteobacteria;c__Epsilonproteobacteria;o__Campylobacterales;f__Helicobacteraceae;g__Helicobacter;s__Helicobacter himalayensis	GCA_001602095.1	Complete Genome	98.55	1.48	3/30/2016	11
d__Bacteria;p__Campylobacterota;c__Campylobacteria;o__Campylobacterales;f__Helicobacteraceae;g__Helicobacter_G;s__Helicobacter_G sp001693335	d__Bacteria;p__Proteobacteria;c__Epsilonproteobacteria;o__Campylobacterales;f__Helicobacteraceae;g__Helicobacter;s__	GCA_001693335.1	Complete Genome	95.42	1.76	7/25/2016	11
d__Bacteria;p__Campylobacterota;c__Campylobacteria;o__Campylobacterales;f__Helicobacteraceae;g__Helicobacter_H;s__Helicobacter_H mustelae	d__Bacteria;p__Proteobacteria;c__Epsilonproteobacteria;o__Campylobacterales;f__Helicobacteraceae;g__Helicobacter;s__Helicobacter mustelae	GCA_900476215.1	Complete Genome	99.59	0.07	6/17/2018	11
d__Bacteria;p__Firmicutes_B;c__Desulfitobacteriia;o__Heliobacteriales;f__Heliobacteriaceae;g__Heliobacterium;s__Heliobacterium modesticaldum	d__Bacteria;p__Firmicutes;c__Clostridia;o__Clostridiales;f__Heliobacteriaceae;g__Heliobacterium;s__Heliobacterium modesticaldum	GCA_000019165.1	Complete Genome	100	0.89	4/1/2008	11
d__Bacteria;p__Proteobacteria;c__Alphaproteobacteria;o__Caulobacterales;f__Hyphomonadaceae;g__Henriciella;s__Henriciella sp001854405	d__Bacteria;p__Proteobacteria;c__Alphaproteobacteria;o__Rhodobacterales;f__Hyphomonadaceae;g__Hyphomonas;s__	GCA_001854405.1	Complete Genome	98.27	0.81	10/26/2016	11
d__Bacteria;p__Firmicutes;c__Bacilli;o__Mycoplasmatales;f__Hepatoplasmataceae;g__Hepatoplasma;s__Hepatoplasma crinochetorum_B	d__Bacteria;p__Tenericutes;c__Mollicutes;o__Mycoplasmatales;f__Mycoplasmataceae;g__Candidatus Hepatoplasma;s__Candidatus Hepatoplasma crinochetorum	GCA_000582535.1	Complete Genome	92.17	0	2/26/2014	4
d__Bacteria;p__Proteobacteria;c__Gammaproteobacteria;o__Burkholderiales;f__Burkholderiaceae;g__Herbaspirillum;s__Herbaspirillum robiniae	d__Bacteria;p__Proteobacteria;c__Betaproteobacteria;o__Burkholderiales;f__Oxalobacteraceae;g__Herbaspirillum;s__Herbaspirillum frisingense	GCA_002025725.1	Complete Genome	99.92	0.45	3/13/2017	11
d__Bacteria;p__Proteobacteria;c__Gammaproteobacteria;o__Burkholderiales;f__Burkholderiaceae;g__Herbaspirillum;s__Herbaspirillum rubrisubalbicans	d__Bacteria;p__Proteobacteria;c__Betaproteobacteria;o__Burkholderiales;f__Oxalobacteraceae;g__Herbaspirillum;s__Herbaspirillum rubrisubalbicans	GCA_001483945.1	Complete Genome	99.95	0.4	1/4/2016	11
d__Bacteria;p__Proteobacteria;c__Gammaproteobacteria;o__Burkholderiales;f__Burkholderiaceae;g__Herbaspirillum;s__Herbaspirillum seropedicae	d__Bacteria;p__Proteobacteria;c__Betaproteobacteria;o__Burkholderiales;f__Oxalobacteraceae;g__Herbaspirillum;s__Herbaspirillum seropedicae	GCA_000143225.1	Complete Genome	99.87	0.5	7/2/2010	11
d__Bacteria;p__Proteobacteria;c__Gammaproteobacteria;o__Burkholderiales;f__Burkholderiaceae;g__Herbaspirillum;s__Herbaspirillum sp002257565	d__Bacteria;p__Proteobacteria;c__Betaproteobacteria;o__Burkholderiales;f__Oxalobacteraceae;g__Herbaspirillum;s__	GCA_002257565.1	Complete Genome	99.47	0.3	8/16/2017	11
d__Bacteria;p__Firmicutes_A;c__Clostridia;o__Lachnospirales;f__Lachnospiraceae;g__Herbinix;s__Herbinix luporum	d__Bacteria;p__Firmicutes;c__Clostridia;o__Clostridiales;f__Lachnospiraceae;g__Herbinix;s__Herbinix luporum	GCA_900070325.1	Complete Genome	98.43	1.68	9/14/2015	11
d__Bacteria;p__Firmicutes_A;c__Clostridia;o__Acetivibrionales;f__Acetivibrionaceae;g__Herbivorax;s__Herbivorax saccincola	d__Bacteria;p__Firmicutes;c__Clostridia;o__Clostridiales;f__Ruminococcaceae;g__Herbivorax;s__Herbivorax saccincola	GCA_002844395.1	Complete Genome	100	0.67	12/18/2017	11
d__Bacteria;p__Proteobacteria;c__Gammaproteobacteria;o__Burkholderiales;f__Burkholderiaceae;g__Herminiimonas;s__Herminiimonas arsenicoxydans	d__Bacteria;p__Proteobacteria;c__Betaproteobacteria;o__Burkholderiales;f__Oxalobacteraceae;g__Herminiimonas;s__Herminiimonas arsenicoxydans	GCA_000026125.1	Complete Genome	99.92	0.6	3/16/2007	11
d__Bacteria;p__Proteobacteria;c__Gammaproteobacteria;o__Burkholderiales;f__Burkholderiaceae;g__Herminiimonas;s__Herminiimonas arsenitoxidans	d__Bacteria;p__Proteobacteria;c__Betaproteobacteria;o__Burkholderiales;f__Oxalobacteraceae;g__Herminiimonas;s__Herminiimonas arsenitoxidans	GCA_900130075.1	Complete Genome	99.92	0.35	1/14/2017	11
d__Bacteria;p__Proteobacteria;c__Gammaproteobacteria;o__Burkholderiales;f__Burkholderiaceae;g__Herminiimonas;s__Herminiimonas sp000013625	d__Bacteria;p__Proteobacteria;c__Betaproteobacteria;o__Burkholderiales;f__Oxalobacteraceae;g__Janthinobacterium;s__	GCA_000013625.1	Complete Genome	99.82	0.5	7/6/2007	11
d__Bacteria;p__Chloroflexota;c__Chloroflexia;o__Chloroflexales;f__Herpetosiphonaceae;g__Herpetosiphon;s__Herpetosiphon aurantiacus	d__Bacteria;p__Chloroflexi;c__Chloroflexia;o__Herpetosiphonales;f__Herpetosiphonaceae;g__Herpetosiphon;s__Herpetosiphon aurantiacus	GCA_000018565.1	Complete Genome	98.18	1.82	11/13/2007	11
d__Bacteria;p__Campylobacterota;c__Desulfurellia;o__Desulfurellales;f__Hippeaceae;g__Hippea;s__Hippea maritima	d__Bacteria;p__Proteobacteria;c__Deltaproteobacteria;o__Desulfurellales;f__Desulfurellaceae;g__Hippea;s__Hippea maritima	GCA_000194135.1	Complete Genome	99.59	1.02	3/29/2011	11
d__Bacteria;p__Proteobacteria;c__Alphaproteobacteria;o__Caulobacterales;f__Hyphomonadaceae;g__Hirschia;s__Hirschia baltica	d__Bacteria;p__Proteobacteria;c__Alphaproteobacteria;o__Rhodobacterales;f__Hyphomonadaceae;g__Hirschia;s__Hirschia baltica	GCA_000023785.1	Complete Genome	99.57	0	7/17/2009	11
d__Bacteria;p__Proteobacteria;c__Gammaproteobacteria;o__Enterobacterales;f__Pasteurellaceae;g__Histophilus;s__Histophilus somni	d__Bacteria;p__Proteobacteria;c__Gammaproteobacteria;o__Pasteurellales;f__Pasteurellaceae;g__Histophilus;s__Histophilus somni	GCA_002162255.1	Complete Genome	99.84	0	5/31/2017	11
d__Bacteria;p__Proteobacteria;c__Gammaproteobacteria;o__Enterobacterales;f__Enterobacteriaceae;g__Hoaglandella;s__Hoaglandella endobia	d__Bacteria;p__Proteobacteria;c__Gammaproteobacteria;o__Enterobacterales;f__Enterobacteriaceae;g__Candidatus Hoaglandella;s__Candidatus Hoaglandella endobia	GCA_900044015.1	Complete Genome	97.53	0	3/28/2016	11
d__Bacteria;p__Proteobacteria;c__Alphaproteobacteria;o__Rhizobiales;f__Rhizobiaceae;g__Hoeflea;s__Hoeflea sp001011155	d__Bacteria;p__Proteobacteria;c__Alphaproteobacteria;o__Rhizobiales;f__Phyllobacteriaceae;g__Hoeflea;s__	GCA_001011155.1	Complete Genome	99.92	1.68	5/21/2015	11
d__Bacteria;p__Actinobacteriota;c__Actinobacteria;o__Mycobacteriales;f__Mycobacteriaceae;g__Hoyosella;s__Hoyosella subflava	d__Bacteria;p__Actinobacteria;c__Actinobacteria;o__Corynebacteriales;f__Mycobacteriaceae;g__Hoyosella;s__Hoyosella subflava	GCA_000214175.1	Complete Genome	99.27	0.24	5/20/2011	11
d__Bacteria;p__Firmicutes_A;c__Clostridia;o__Lachnospirales;f__Lachnospiraceae;g__Hungatella;s__Hungatella saccharolyticum	d__Bacteria;p__Firmicutes;c__Clostridia;o__Clostridiales;f__Lachnospiraceae;g__Lachnoclostridium;s__[Clostridium] saccharolyticum	GCA_000144625.1	Complete Genome	99.37	0	8/5/2010	11
d__Bacteria;p__Cyanobacteria;c__Cyanobacteriia;o__Cyanobacteriales;f__Microcystaceae;g__Hydrococcus;s__Hydrococcus minor	d__Bacteria;p__Cyanobacteria;c__;o__Pleurocapsales;f__Hyellaceae;g__Pleurocapsa;s__Pleurocapsa minor	GCA_000317025.1	Complete Genome	99.49	0.22	12/5/2012	11
d__Bacteria;p__Aquificota;c__Aquificae;o__Aquificales;f__Aquificaceae;g__Hydrogenobacter;s__Hydrogenobacter thermophilus	d__Bacteria;p__Aquificae;c__Aquificae;o__Aquificales;f__Aquificaceae;g__Hydrogenobacter;s__Hydrogenobacter thermophilus	GCA_000010785.1	Complete Genome	98.78	0.51	2/11/2010	11
d__Bacteria;p__Aquificota;c__Aquificae;o__Aquificales;f__Hydrogenobaculaceae;g__Hydrogenobaculum;s__Hydrogenobaculum sp000020785	d__Bacteria;p__Aquificae;c__Aquificae;o__Aquificales;f__Aquificaceae;g__Hydrogenobaculum;s__	GCA_000020785.1	Complete Genome	100	0	8/6/2008	11
d__Bacteria;p__Aquificota;c__Aquificae;o__Aquificales;f__Hydrogenobaculaceae;g__Hydrogenobaculum;s__Hydrogenobaculum sp000213785	d__Bacteria;p__Aquificae;c__Aquificae;o__Aquificales;f__Aquificaceae;g__Hydrogenobaculum;s__	GCA_000348765.2	Complete Genome	100	0	3/25/2013	11
d__Bacteria;p__Proteobacteria;c__Gammaproteobacteria;o__Burkholderiales;f__Burkholderiaceae;g__Hydrogenophaga;s__Hydrogenophaga crassostreae	d__Bacteria;p__Proteobacteria;c__Betaproteobacteria;o__Burkholderiales;f__Comamonadaceae;g__Hydrogenophaga;s__Hydrogenophaga crassostreae	GCA_001761385.1	Complete Genome	99.45	0.23	10/12/2016	11
[truncated: 2,104 more rows]
